# Supplementary material for: Prediagnostic Plasma Metabolomic Profiles Using NMR for Exfoliation Glaucoma Among US Health Professionals
Source: Metabolites. 2025 Jul 9;15(7):469. doi: 10.3390/metabo15070469 (PMC12299095; doi:10.3390/metabo15070469)
Supplement: Supplementary file 1 [file metabolites-15-00469-s001.zip › Supplementary Tables.xlsx]

## Sheet: Supplementary Table 1
Table S1. Inter-assay (split pilot) coefficients of variation (CV) by anticoagulant type for metabolites measured with the Nightingale Metabolomics platform
Class	N Metabs	CV Heparin:	CV <20% Heparin	CV EDTA:	CV <20% EDTA
		Mean (Min, Max)		Mean (Min, Max)
Amino acids	10	8.4 (5.1, 13.3)	1	8.5 (3.4, 15.8)	1
Apolipoproteins	3	3.9 (3.4, 4.5)	1	1.9 (1.5, 2.5)	1
Cholesterol	7	4.2 (2.5, 7.5)	1	2.5 (2.2, 3.1)	1
Cholesteryl esters	4	4.4 (2.6, 7.4)	1	2.7 (2.2, 3.3)	1
Fatty acids	18	2.8 (0.3, 8.5)	1	11.6 (0.8, 27.7)	0.83
Fluid balance	2	27.6 (4.6, 50.6)	0.5	3.7 (2.2, 5.2)	1
Free cholesterol	4	4.3 (3, 7.9)	1	2.4 (2, 2.9)	1
Glycolysis related metabolites	5	11.2 (3.8, 22.9)	0.6	5.6 (3, 10.4)	0.8
Inflammation	1	2.5 (2.5, 2.5)	1	2.1 (2.1, 2.1)	1
Ketone bodies	4	21.1 (8.9, 30.4)	0.5	12.3 (6.8, 17.4)	1
Lipoprotein particle concentrations	4	4.3 (3.4, 5.2)	1	2.5 (1.7, 3)	1
Lipoprotein particle sizes	3	0.2 (0.2, 0.2)	1	0.1 (0.1, 0.2)	1
Lipoprotein subclasses	98	9.4 (2.7, 72.8)	0.9	3.4 (1.2, 10.4)	1
Other lipids	5	2.5 (2.2, 2.9)	1	3.1 (1.3, 5.9)	1
Phospholipids	4	3.8 (2.2, 6.6)	1	2.3 (2, 2.8)	1
Relative lipoprotein lipid concentrations	70	5.6 (0.3, 50)	0.93	1.4 (0.2, 10)	1
Total lipids	4	3.6 (2.2, 5.7)	1	2.4 (2.1, 2.7)	1
Triglycerides	4	4.1 (2.6, 6.9)	1	2.7 (2.1, 3.7)	1
All Metabolites	250	7.2 (0.2, 72.8)	0.92	3.6 (0.1, 27.7)	0.98

## Sheet: Supplementary Table 2
Table S2. Delayed processing pilot: Spearman correlation coefficients and intraclass correlation coefficients (ICC) for metabolites measured with the Nightingale Metabolomics platform in EDTA and Heparin samples comparing samples processed immediately versus 24 hours and immediately versus 48 hours after collection
Class	N	Mean (Min, Max) ICC	Mean (Min, Max) Rho 00_24	Mean (Min, Max) Rho 00_48	Percent passed
Amino acids	10	0.67 (0.29, 0.9)	0.8 (0.16, 1)	0.74 (0.07, 0.94)	0.8
Apolipoproteins	3	0.8 (0.73, 0.86)	0.95 (0.93, 0.98)	0.82 (0.8, 0.86)	1
Cholesterol	7	0.83 (0.8, 0.88)	0.94 (0.89, 0.99)	0.83 (0.81, 0.88)	1
Cholesteryl esters	4	0.83 (0.79, 0.88)	0.92 (0.9, 0.94)	0.84 (0.78, 0.9)	1
Fatty acids	18	0.77 (0.38, 0.94)	0.83 (0.53, 0.99)	0.86 (0.46, 0.96)	0.944
Fluid balance	2	0.86 (0.83, 0.89)	0.89 (0.88, 0.89)	0.87 (0.83, 0.9)	1
Free cholesterol	4	0.85 (0.8, 0.9)	0.95 (0.92, 0.99)	0.88 (0.83, 0.96)	1
Glycolysis related metabolites	5	0.28 (0, 0.83)	0.74 (0.13, 0.98)	0.33 (-0.26, 0.68)	0.8
Inflammation	1	0.88 (0.88, 0.88)	0.93 (0.93, 0.93)	0.87 (0.87, 0.87)	1
Ketone bodies	4	0.06 (0, 0.21)	0.69 (0.45, 0.9)	0.36 (0.09, 0.7)	0.5
Lipoprotein particle concentrations	4	0.82 (0.78, 0.86)	0.92 (0.86, 0.98)	0.83 (0.75, 0.95)	1
Lipoprotein particle sizes	3	0.84 (0.73, 0.91)	0.88 (0.71, 0.97)	0.87 (0.81, 0.96)	1
Lipoprotein subclasses	98	0.84 (0.75, 0.99)	0.91 (0.53, 1)	0.85 (0.61, 1)	1
Other lipids	5	0.88 (0.78, 0.95)	0.89 (0.75, 0.95)	0.84 (0.76, 0.88)	1
Phospholipids	4	0.85 (0.79, 0.95)	0.95 (0.91, 0.97)	0.89 (0.83, 0.95)	1
Relative lipoprotein lipid concentrations	70	0.81 (0.53, 0.98)	0.79 (0.41, 0.99)	0.78 (0.36, 0.97)	0.886
Total lipids	4	0.85 (0.81, 0.91)	0.96 (0.95, 0.97)	0.85 (0.8, 0.97)	1
Triglycerides	4	0.89 (0.81, 0.97)	0.93 (0.82, 0.99)	0.93 (0.9, 0.97)	1
All Metabolites	250	0.80 (0, 0.99)	0.86 (0.13, 1.00)	0.81 (-0.26, 1.00)	0.944

## Sheet: Supplementary Table 3
Table S3. Intraclass correlation coefficients (ICC) and Spearman (r) correlation coefficients for metabolites measured with the Nightingale Metabolomics platform in participant plasma samples collected 1-2 years apart (within-person stability)
Class	N Metabs	ICC: Mean (Min, Max)	r: Mean (Min, Max)	% ICC or r ≥0.40
Amino acids	10	0.36 (0, 0.76)	0.39 (0.07, 0.62)	0.7
Apolipoproteins	3	0.87 (0.81, 0.93)	0.72 (0.62, 0.81)	1
Cholesterol	7	0.86 (0.83, 0.9)	0.73 (0.56, 0.87)	1
Cholesteryl esters	4	0.85 (0.82, 0.87)	0.74 (0.54, 0.87)	1
Fatty acids	18	0.7 (0.53, 0.87)	0.67 (0.55, 0.87)	1
Fluid balance	2	0.47 (0.29, 0.65)	0.47 (0.29, 0.65)	0.5
Free cholesterol	4	0.86 (0.83, 0.9)	0.75 (0.6, 0.86)	1
Glycolysis related metabolites	5	0.47 (0.28, 0.84)	0.41 (0.26, 0.54)	0.8
Inflammation	1	0.75 (0.75, 0.75)	0.75 (0.75, 0.75)	1
Ketone bodies	4	0.27 (0.14, 0.37)	0.31 (0.15, 0.49)	0.25
Lipoprotein particle concentrations	4	0.8 (0.75, 0.89)	0.69 (0.61, 0.74)	1
Lipoprotein particle sizes	3	0.67 (0.39, 0.87)	0.63 (0.3, 0.86)	0.67
Lipoprotein subclasses	98	0.8 (0.57, 0.9)	0.7 (0.48, 0.92)	1
Other lipids	5	0.78 (0.73, 0.84)	0.68 (0.61, 0.78)	1
Phospholipids	4	0.83 (0.79, 0.88)	0.73 (0.65, 0.82)	1
Relative lipoprotein lipid concentrations	70	0.6 (0.1, 0.89)	0.59 (-0.06, 0.87)	0.86
Total lipids	4	0.83 (0.8, 0.87)	0.73 (0.65, 0.84)	1
Triglycerides	4	0.71 (0.59, 0.77)	0.63 (0.54, 0.68)	1
All Metabolites	250	0.70 (0.00, 0.93)	0.64 (-0.06, 0.92)	0.92

## Sheet: Supplementary Table 4
Table S4. Individual metabolites among the n=235 metabolites evaluated that were nominally significant (p<0.05) across the various nested multiple conditional logistic regression models of exfoliation glaucoma (217 cases and 217 controls). Model 1: basic model, adjusting for matching factors only; Model 2 (factors that affect metabolite levels): Model 1 adjusts for age, sex, smoking status, BMI, …
			Model 1			Model 2			Model 3			Model 4			Model 5			Model 6
METABOLITE	Class	Subclass	OR (95% CI)	P-value	NEF	OR (95% CI) 2	P-value2	NEF2	OR (96% CI)3	P-value3	NEF3	OR (97% CI)4	P-value4	NEF4	OR (98% CI)5	P-value5	NEF5	OR (99% CI)6	P-value6	NEF6
Acetoacetate	Ketone bodies	NA	1.02 (0.84-1.24)	0.830347	0.99	1.01 (0.81-1.26)	0.902885	0.99	1.04 (0.8-1.37)	0.752983	0.99	1.05 (0.79-1.38)	0.746746	0.99	1.03 (0.75-1.43)	0.840579	0.99	1.03 (0.75-1.43)	0.839747	1
Acetone	Ketone bodies	NA	0.88 (0.72-1.08)	0.214565	0.99	0.88 (0.71-1.11)	0.287617	0.99	0.98 (0.74-1.31)	0.905958	0.99	0.98 (0.73-1.31)	0.884923	0.99	0.92 (0.65-1.32)	0.669093	0.99	0.92 (0.65-1.32)	0.665105	1
Albumin	Fluid balance	NA	0.87 (0.71-1.06)	0.161538	0.99	0.83 (0.67-1.03)	0.0966052	0.99	0.96 (0.72-1.27)	0.768781	0.99	0.97 (0.72-1.31)	0.839315	0.99	0.95 (0.67-1.35)	0.779909	0.99	0.95 (0.67-1.35)	0.775262	1
Apolipoprotein A1	Apolipoproteins	NA	1.01 (0.81-1.26)	0.944133	0.99	1.08 (0.83-1.39)	0.575159	0.99	1.17 (0.86-1.6)	0.308247	0.99	1.16 (0.84-1.61)	0.362709	0.99	1.02 (0.68-1.53)	0.912551	0.99	1.02 (0.68-1.53)	0.908142	1
Apolipoprotein B	Apolipoproteins	NA	0.92 (0.76-1.13)	0.436689	0.99	0.91 (0.73-1.14)	0.40971	0.99	0.95 (0.72-1.27)	0.748413	0.99	0.93 (0.69-1.25)	0.623101	0.99	0.91 (0.62-1.32)	0.608761	0.99	0.91 (0.62-1.32)	0.612243	1
Average diameter for HDL particles	Lipoprotein particle sizes	NA	1.03 (0.84-1.28)	0.75301	0.99	1.01 (0.8-1.29)	0.904094	0.99	1.12 (0.83-1.52)	0.450417	0.99	1.13 (0.82-1.54)	0.45419	0.99	1.01 (0.69-1.47)	0.953484	0.99	1.01 (0.69-1.48)	0.941696	1
Average diameter for LDL particles	Lipoprotein particle sizes	NA	0.97 (0.78-1.19)	0.751946	0.99	0.92 (0.73-1.16)	0.472144	0.99	0.97 (0.74-1.28)	0.857099	0.99	0.96 (0.73-1.27)	0.773591	0.99	0.88 (0.61-1.27)	0.504913	0.99	0.88 (0.61-1.27)	0.503674	1
Average diameter for VLDL particles	Lipoprotein particle sizes	NA	0.99 (0.8-1.22)	0.909509	0.99	0.93 (0.73-1.18)	0.560838	0.99	0.86 (0.63-1.18)	0.348517	0.99	0.87 (0.63-1.19)	0.387096	0.99	0.91 (0.61-1.34)	0.624755	0.99	0.91 (0.61-1.34)	0.617831	1
Cholesterol in chylomicrons and extremely large VLDL	Lipoprotein subclasses	Chylomicrons and extremely large VLDL	0.92 (0.74-1.12)	0.397101	0.99	0.82 (0.64-1.04)	0.106276	0.99	0.81 (0.6-1.09)	0.161421	0.99	0.81 (0.6-1.09)	0.162208	0.99	0.84 (0.58-1.22)	0.354799	0.99	0.84 (0.57-1.22)	0.348894	1
Cholesterol in IDL	Lipoprotein subclasses	IDL	0.9 (0.73-1.11)	0.313849	0.99	0.92 (0.73-1.15)	0.46169	0.99	1.02 (0.77-1.36)	0.878941	0.99	0.99 (0.73-1.33)	0.922658	0.99	0.85 (0.56-1.29)	0.437836	0.99	0.85 (0.56-1.29)	0.440522	1
Cholesterol in large HDL	Lipoprotein subclasses	Large HDL	1.02 (0.83-1.26)	0.836196	0.99	1.06 (0.83-1.35)	0.652109	0.99	1.18 (0.87-1.59)	0.292607	0.99	1.18 (0.86-1.62)	0.298069	0.99	1.07 (0.74-1.56)	0.70776	0.99	1.08 (0.74-1.58)	0.691297	1
Cholesterol in large LDL	Lipoprotein subclasses	Large LDL	0.89 (0.73-1.09)	0.252316	0.99	0.94 (0.75-1.17)	0.566829	0.99	0.99 (0.75-1.31)	0.964413	0.99	0.97 (0.72-1.29)	0.813466	0.99	0.87 (0.59-1.3)	0.497133	0.99	0.87 (0.58-1.3)	0.500227	1
Cholesterol in large VLDL	Lipoprotein subclasses	Large VLDL	0.97 (0.79-1.19)	0.760058	0.99	0.89 (0.71-1.13)	0.344882	0.99	0.86 (0.64-1.16)	0.315336	0.99	0.85 (0.63-1.16)	0.307656	0.99	0.88 (0.61-1.27)	0.500024	0.99	0.88 (0.61-1.27)	0.495009	1
Cholesterol in medium HDL	Lipoprotein subclasses	Medium HDL	1.03 (0.82-1.28)	0.819756	0.99	1.14 (0.88-1.46)	0.316834	0.99	1.25 (0.91-1.7)	0.166521	0.99	1.24 (0.9-1.73)	0.190017	0.99	1.1 (0.74-1.63)	0.638199	0.99	1.1 (0.74-1.63)	0.634224	1
Cholesterol in medium LDL	Lipoprotein subclasses	Medium LDL	0.92 (0.76-1.12)	0.413075	0.99	0.95 (0.76-1.18)	0.64833	0.99	0.98 (0.74-1.3)	0.888267	0.99	0.95 (0.71-1.28)	0.754176	0.99	0.94 (0.65-1.36)	0.740808	0.99	0.94 (0.65-1.36)	0.744158	1
Cholesterol in medium VLDL	Lipoprotein subclasses	Medium VLDL	0.92 (0.76-1.13)	0.43767	0.99	0.91 (0.73-1.13)	0.392454	0.99	0.96 (0.72-1.27)	0.763892	0.99	0.94 (0.7-1.26)	0.68374	0.99	0.91 (0.62-1.34)	0.641572	0.99	0.91 (0.62-1.34)	0.644109	1
Cholesterol in small HDL	Lipoprotein subclasses	Small HDL	0.97 (0.79-1.2)	0.770575	0.99	1.09 (0.87-1.39)	0.451155	0.99	1.12 (0.84-1.48)	0.442756	0.99	1.09 (0.82-1.47)	0.547674	0.99	1.06 (0.72-1.55)	0.77832	0.99	1.06 (0.72-1.55)	0.779486	1
Cholesterol in small LDL	Lipoprotein subclasses	Small LDL	0.91 (0.75-1.11)	0.365544	0.99	0.94 (0.75-1.17)	0.567182	0.99	0.98 (0.74-1.29)	0.874962	0.99	0.95 (0.71-1.27)	0.749771	0.99	0.93 (0.64-1.36)	0.71365	0.99	0.93 (0.64-1.36)	0.718233	1
Cholesterol in small VLDL	Lipoprotein subclasses	Small VLDL	0.94 (0.77-1.14)	0.534477	0.99	0.9 (0.72-1.12)	0.344637	0.99	0.91 (0.68-1.21)	0.504785	0.99	0.89 (0.67-1.2)	0.443176	0.99	0.91 (0.64-1.31)	0.62221	0.99	0.91 (0.64-1.31)	0.621839	1
Cholesterol in very large HDL	Lipoprotein subclasses	Very large HDL	1.02 (0.83-1.25)	0.849799	0.99	1 (0.79-1.26)	0.99069	0.99	1.09 (0.83-1.44)	0.538974	0.99	1.08 (0.82-1.44)	0.584071	0.99	0.99 (0.71-1.4)	0.975455	0.99	1 (0.7-1.41)	0.990607	1
Cholesterol in very large VLDL	Lipoprotein subclasses	Very large VLDL	0.97 (0.79-1.19)	0.751552	0.99	0.9 (0.72-1.14)	0.395341	0.99	0.87 (0.65-1.17)	0.365064	0.99	0.86 (0.64-1.17)	0.351693	0.99	0.89 (0.62-1.29)	0.541139	0.99	0.89 (0.62-1.29)	0.538012	1
Cholesterol in very small VLDL	Lipoprotein subclasses	Very small VLDL	0.95 (0.78-1.17)	0.649838	0.99	0.91 (0.73-1.15)	0.43358	0.99	1 (0.75-1.32)	0.990919	0.99	0.97 (0.72-1.29)	0.819596	0.99	0.88 (0.59-1.31)	0.538037	0.99	0.88 (0.59-1.31)	0.541261	1
Cholesterol to total lipids ratio in chylomicrons and extremely large VLDL	Relative lipoprotein lipid concentrations	Chylomicrons and extremely large VLDL ratios	0.89 (0.72-1.1)	0.265096	0.99	0.82 (0.64-1.04)	0.102377	0.99	0.73 (0.54-0.99)	0.0435441	0.99	0.74 (0.54-1.01)	0.0577489	0.99	0.79 (0.53-1.19)	0.25574	0.99	0.79 (0.53-1.19)	0.255856	1
Cholesterol to total lipids ratio in IDL	Relative lipoprotein lipid concentrations	IDL ratios	0.91 (0.76-1.1)	0.340918	0.99	0.97 (0.79-1.19)	0.780022	0.99	1.05 (0.81-1.36)	0.715207	0.99	1.04 (0.8-1.35)	0.751475	0.99	0.98 (0.7-1.36)	0.893868	0.99	0.98 (0.7-1.37)	0.897456	1
Cholesterol to total lipids ratio in large HDL	Relative lipoprotein lipid concentrations	Large HDL ratios	1.02 (0.83-1.25)	0.857296	0.99	1.09 (0.87-1.37)	0.441888	0.99	1.17 (0.89-1.54)	0.27135	0.99	1.19 (0.9-1.58)	0.220705	0.99	1.25 (0.88-1.77)	0.204344	0.99	1.27 (0.89-1.8)	0.190472	1
Cholesterol to total lipids ratio in large LDL	Relative lipoprotein lipid concentrations	Large LDL ratios	0.84 (0.69-1.03)	0.0950871	0.99	0.94 (0.76-1.17)	0.595402	0.99	0.99 (0.76-1.3)	0.959164	0.99	1.02 (0.78-1.34)	0.883388	0.99	0.97 (0.69-1.37)	0.855007	0.99	0.97 (0.69-1.37)	0.855754	1
Cholesterol to total lipids ratio in medium HDL	Relative lipoprotein lipid concentrations	Medium HDL ratios	0.98 (0.8-1.2)	0.865203	0.99	1.13 (0.89-1.42)	0.312022	0.99	1.18 (0.89-1.57)	0.254043	0.99	1.2 (0.9-1.61)	0.217666	0.99	1.22 (0.84-1.76)	0.291672	0.99	1.23 (0.85-1.78)	0.283031	1
Cholesterol to total lipids ratio in medium LDL	Relative lipoprotein lipid concentrations	Medium LDL ratios	1 (0.83-1.21)	0.985902	0.99	1.11 (0.89-1.37)	0.358013	0.99	1.21 (0.91-1.61)	0.182678	0.99	1.22 (0.91-1.63)	0.177977	0.99	1.36 (0.94-1.97)	0.0992939	0.99	1.36 (0.94-1.97)	0.0989996	1
Cholesterol to total lipids ratio in medium VLDL	Relative lipoprotein lipid concentrations	Medium VLDL ratios	0.89 (0.72-1.1)	0.27204	0.99	0.98 (0.77-1.23)	0.836346	0.99	1.08 (0.81-1.43)	0.615126	0.99	1.07 (0.8-1.43)	0.653171	0.99	1.05 (0.73-1.51)	0.792151	0.99	1.05 (0.73-1.52)	0.783761	1
Cholesterol to total lipids ratio in small HDL	Relative lipoprotein lipid concentrations	Small HDL ratios	0.93 (0.76-1.13)	0.458439	0.99	1.07 (0.85-1.33)	0.577033	0.99	1.06 (0.81-1.39)	0.651125	0.99	1.08 (0.82-1.42)	0.573462	0.99	1.17 (0.82-1.67)	0.378103	0.99	1.18 (0.82-1.68)	0.371366	1
Cholesterol to total lipids ratio in small LDL	Relative lipoprotein lipid concentrations	Small LDL ratios	0.89 (0.73-1.08)	0.219027	0.99	1.03 (0.83-1.27)	0.813634	0.99	1.11 (0.85-1.44)	0.452932	0.99	1.1 (0.84-1.44)	0.497193	0.99	1.14 (0.8-1.62)	0.472618	0.99	1.14 (0.8-1.62)	0.473126	1
Cholesterol to total lipids ratio in small VLDL	Relative lipoprotein lipid concentrations	Small VLDL ratios	0.91 (0.74-1.11)	0.342415	0.99	1.03 (0.83-1.28)	0.795887	0.99	1.11 (0.85-1.44)	0.45354	0.99	1.09 (0.84-1.43)	0.511144	0.99	1.07 (0.76-1.5)	0.696097	0.99	1.07 (0.76-1.5)	0.694321	1
Cholesterol to total lipids ratio in very large HDL	Relative lipoprotein lipid concentrations	Very large HDL ratios	0.92 (0.75-1.12)	0.390836	0.99	0.99 (0.8-1.24)	0.955646	0.99	0.94 (0.72-1.23)	0.654459	0.99	0.94 (0.72-1.23)	0.671824	0.99	1.04 (0.75-1.44)	0.827929	0.99	1.04 (0.74-1.44)	0.832062	1
Cholesterol to total lipids ratio in very large VLDL	Relative lipoprotein lipid concentrations	Very large VLDL ratios	0.9 (0.74-1.09)	0.273975	0.99	0.99 (0.8-1.23)	0.957807	0.99	1.07 (0.82-1.39)	0.613884	0.99	1.08 (0.83-1.41)	0.556056	0.99	1.04 (0.76-1.44)	0.796989	0.99	1.04 (0.75-1.44)	0.801776	1
Cholesterol to total lipids ratio in very small VLDL	Relative lipoprotein lipid concentrations	Very small VLDL ratios	0.9 (0.73-1.1)	0.291295	0.99	1.01 (0.8-1.27)	0.941025	0.99	1.16 (0.87-1.53)	0.315411	0.99	1.15 (0.87-1.53)	0.332719	0.99	1.08 (0.76-1.53)	0.659164	0.99	1.08 (0.76-1.54)	0.651052	1
Cholesteryl esters in chylomicrons and extremely large VLDL	Lipoprotein subclasses	Chylomicrons and extremely large VLDL	0.9 (0.73-1.1)	0.310177	0.99	0.81 (0.64-1.03)	0.0798707	0.99	0.8 (0.59-1.08)	0.139771	0.99	0.79 (0.59-1.08)	0.137399	0.99	0.79 (0.54-1.16)	0.228635	0.99	0.78 (0.53-1.16)	0.221564	1
Cholesteryl esters in HDL	Cholesteryl esters	NA	1.01 (0.82-1.25)	0.917672	0.99	1.1 (0.86-1.41)	0.440628	0.99	1.22 (0.9-1.65)	0.207747	0.99	1.22 (0.88-1.67)	0.231375	0.99	1.07 (0.73-1.57)	0.722324	0.99	1.07 (0.73-1.58)	0.713924	1
Cholesteryl esters in IDL	Lipoprotein subclasses	IDL	0.9 (0.74-1.11)	0.336793	0.99	0.92 (0.73-1.16)	0.481014	0.99	1.02 (0.77-1.36)	0.883455	0.99	0.98 (0.73-1.32)	0.910215	0.99	0.84 (0.56-1.27)	0.418423	0.99	0.84 (0.56-1.28)	0.420908	1
Cholesteryl esters in large HDL	Lipoprotein subclasses	Large HDL	1.02 (0.83-1.26)	0.845743	0.99	1.06 (0.83-1.36)	0.619005	0.99	1.18 (0.87-1.6)	0.27916	0.99	1.19 (0.87-1.63)	0.277562	0.99	1.09 (0.75-1.57)	0.65809	0.99	1.09 (0.75-1.59)	0.642498	1
Cholesteryl esters in large LDL	Lipoprotein subclasses	Large LDL	0.89 (0.73-1.09)	0.248058	0.99	0.93 (0.75-1.16)	0.535288	0.99	0.99 (0.75-1.3)	0.923032	0.99	0.96 (0.72-1.28)	0.774698	0.99	0.87 (0.58-1.29)	0.483615	0.99	0.87 (0.58-1.29)	0.486519	1
Cholesteryl esters in large VLDL	Lipoprotein subclasses	Large VLDL	0.96 (0.78-1.17)	0.659626	0.99	0.89 (0.7-1.12)	0.306916	0.99	0.87 (0.64-1.17)	0.347782	0.99	0.86 (0.64-1.17)	0.344602	0.99	0.9 (0.62-1.29)	0.56686	0.99	0.9 (0.62-1.29)	0.561964	1
Cholesteryl esters in LDL	Cholesteryl esters	NA	0.91 (0.74-1.1)	0.327303	0.99	0.94 (0.76-1.17)	0.570582	0.99	0.99 (0.75-1.31)	0.930291	0.99	0.96 (0.72-1.28)	0.784014	0.99	0.91 (0.62-1.34)	0.618876	0.99	0.91 (0.62-1.34)	0.62186	1
Cholesteryl esters in medium HDL	Lipoprotein subclasses	Medium HDL	1.03 (0.82-1.28)	0.824065	0.99	1.14 (0.89-1.47)	0.29494	0.99	1.25 (0.91-1.7)	0.163526	0.99	1.25 (0.9-1.73)	0.182423	0.99	1.11 (0.75-1.64)	0.610192	0.99	1.11 (0.75-1.64)	0.606401	1
Cholesteryl esters in medium LDL	Lipoprotein subclasses	Medium LDL	0.94 (0.77-1.14)	0.503423	0.99	0.96 (0.77-1.19)	0.695169	0.99	0.99 (0.74-1.31)	0.939353	0.99	0.96 (0.72-1.29)	0.804903	0.99	0.96 (0.66-1.39)	0.834551	0.99	0.96 (0.66-1.39)	0.83755	1
Cholesteryl esters in medium VLDL	Lipoprotein subclasses	Medium VLDL	0.9 (0.74-1.11)	0.325248	0.99	0.92 (0.73-1.14)	0.438282	0.99	0.98 (0.74-1.29)	0.865468	0.99	0.96 (0.72-1.28)	0.79433	0.99	0.92 (0.62-1.36)	0.672745	0.99	0.92 (0.62-1.36)	0.677296	1
Cholesteryl esters in small HDL	Lipoprotein subclasses	Small HDL	0.98 (0.79-1.2)	0.809135	0.99	1.11 (0.88-1.4)	0.359728	0.99	1.13 (0.85-1.49)	0.395353	0.99	1.11 (0.84-1.48)	0.469714	0.99	1.11 (0.76-1.61)	0.590693	0.99	1.11 (0.76-1.61)	0.592536	1
Cholesteryl esters in small LDL	Lipoprotein subclasses	Small LDL	0.92 (0.76-1.13)	0.433918	0.99	0.94 (0.76-1.17)	0.601473	0.99	0.99 (0.75-1.31)	0.933804	0.99	0.96 (0.72-1.29)	0.80727	0.99	0.95 (0.66-1.39)	0.799733	0.99	0.95 (0.66-1.39)	0.803753	1
Cholesteryl esters in small VLDL	Lipoprotein subclasses	Small VLDL	0.94 (0.77-1.14)	0.539683	0.99	0.9 (0.72-1.12)	0.331855	0.99	0.91 (0.68-1.2)	0.49397	0.99	0.89 (0.67-1.19)	0.429719	0.99	0.92 (0.64-1.32)	0.659718	0.99	0.92 (0.64-1.32)	0.658374	1
Cholesteryl esters in very large HDL	Lipoprotein subclasses	Very large HDL	1.01 (0.83-1.24)	0.911362	0.99	1 (0.79-1.26)	0.974834	0.99	1.09 (0.82-1.44)	0.558227	0.99	1.08 (0.81-1.44)	0.596999	0.99	0.98 (0.7-1.37)	0.897919	0.99	0.98 (0.69-1.39)	0.911077	1
Cholesteryl esters in very large VLDL	Lipoprotein subclasses	Very large VLDL	0.96 (0.79-1.17)	0.694905	0.99	0.91 (0.72-1.14)	0.409119	0.99	0.88 (0.65-1.19)	0.41174	0.99	0.87 (0.64-1.19)	0.392754	0.99	0.9 (0.63-1.3)	0.588972	0.99	0.9 (0.63-1.3)	0.585787	1
Cholesteryl esters in very small VLDL	Lipoprotein subclasses	Very small VLDL	0.95 (0.77-1.17)	0.619485	0.99	0.92 (0.73-1.16)	0.475556	0.99	1.02 (0.77-1.36)	0.865764	0.99	0.99 (0.74-1.33)	0.959736	0.99	0.89 (0.6-1.33)	0.5701	0.99	0.89 (0.6-1.33)	0.573778	1
Cholesteryl esters in VLDL	Cholesteryl esters	NA	0.93 (0.76-1.14)	0.506531	0.99	0.89 (0.71-1.11)	0.29438	0.99	0.92 (0.69-1.22)	0.555173	0.99	0.9 (0.67-1.21)	0.479688	0.99	0.89 (0.62-1.29)	0.546779	0.99	0.89 (0.62-1.29)	0.547584	1
Cholesteryl esters to total lipids ratio in chylomicrons and extremely large VLDL	Relative lipoprotein lipid concentrations	Chylomicrons and extremely large VLDL ratios	0.86 (0.69-1.07)	0.176316	0.99	0.78 (0.61-1)	0.048629	0.99	0.69 (0.5-0.95)	0.0241288	0.82038	0.7 (0.51-0.97)	0.0308982	0.99	0.74 (0.49-1.12)	0.157566	0.99	0.74 (0.49-1.12)	0.157788	1
Cholesteryl esters to total lipids ratio in IDL	Relative lipoprotein lipid concentrations	IDL ratios	0.93 (0.78-1.12)	0.472945	0.99	0.96 (0.79-1.18)	0.715565	0.99	0.99 (0.77-1.27)	0.922589	0.99	0.98 (0.76-1.26)	0.850351	0.99	0.9 (0.65-1.24)	0.515487	0.99	0.9 (0.65-1.24)	0.518254	1
Cholesteryl esters to total lipids ratio in large HDL	Relative lipoprotein lipid concentrations	Large HDL ratios	1 (0.82-1.23)	0.965296	0.99	1.09 (0.87-1.38)	0.454826	0.99	1.13 (0.85-1.5)	0.396595	0.99	1.16 (0.87-1.55)	0.307221	0.99	1.24 (0.87-1.78)	0.232924	0.99	1.25 (0.87-1.8)	0.223037	1
Cholesteryl esters to total lipids ratio in large LDL	Relative lipoprotein lipid concentrations	Large LDL ratios	0.88 (0.73-1.05)	0.161612	0.99	0.93 (0.76-1.14)	0.480531	0.99	0.9 (0.69-1.17)	0.430452	0.99	0.92 (0.7-1.21)	0.550406	0.99	0.91 (0.64-1.3)	0.598741	0.99	0.91 (0.64-1.3)	0.595041	1
Cholesteryl esters to total lipids ratio in medium HDL	Relative lipoprotein lipid concentrations	Medium HDL ratios	0.99 (0.81-1.21)	0.933391	0.99	1.14 (0.91-1.44)	0.255024	0.99	1.18 (0.88-1.56)	0.266618	0.99	1.2 (0.9-1.61)	0.212581	0.99	1.27 (0.88-1.85)	0.200595	0.99	1.28 (0.88-1.86)	0.196686	1
Cholesteryl esters to total lipids ratio in medium LDL	Relative lipoprotein lipid concentrations	Medium LDL ratios	1.04 (0.85-1.27)	0.682305	0.99	1.04 (0.83-1.31)	0.732292	0.99	1.04 (0.78-1.39)	0.78551	0.99	1.03 (0.77-1.39)	0.839553	0.99	1.1 (0.76-1.59)	0.615961	0.99	1.1 (0.76-1.59)	0.616793	1
Cholesteryl esters to total lipids ratio in medium VLDL	Relative lipoprotein lipid concentrations	Medium VLDL ratios	0.91 (0.74-1.12)	0.362936	0.99	1.01 (0.8-1.27)	0.919892	0.99	1.12 (0.84-1.5)	0.422905	0.99	1.12 (0.84-1.49)	0.451731	0.99	1.08 (0.75-1.54)	0.681601	0.99	1.08 (0.75-1.55)	0.672763	1
Cholesteryl esters to total lipids ratio in small HDL	Relative lipoprotein lipid concentrations	Small HDL ratios	0.95 (0.78-1.16)	0.633057	0.99	1.11 (0.89-1.39)	0.357152	0.99	1.09 (0.84-1.43)	0.519874	0.99	1.11 (0.85-1.46)	0.441923	0.99	1.24 (0.87-1.76)	0.232124	0.99	1.24 (0.87-1.77)	0.230235	1
Cholesteryl esters to total lipids ratio in small LDL	Relative lipoprotein lipid concentrations	Small LDL ratios	0.94 (0.77-1.14)	0.510259	0.99	0.99 (0.8-1.24)	0.947345	0.99	1.08 (0.81-1.42)	0.601966	0.99	1.07 (0.8-1.43)	0.650598	0.99	1.11 (0.78-1.59)	0.558138	0.99	1.11 (0.78-1.59)	0.561915	1
Cholesteryl esters to total lipids ratio in small VLDL	Relative lipoprotein lipid concentrations	Small VLDL ratios	0.94 (0.77-1.14)	0.523986	0.99	1.04 (0.84-1.28)	0.741684	0.99	1.08 (0.83-1.41)	0.554058	0.99	1.07 (0.82-1.39)	0.62649	0.99	1.07 (0.76-1.51)	0.694053	0.99	1.07 (0.76-1.51)	0.694528	1
Cholesteryl esters to total lipids ratio in very small VLDL	Relative lipoprotein lipid concentrations	Very small VLDL ratios	0.91 (0.74-1.12)	0.369443	0.99	1.02 (0.82-1.28)	0.837615	0.99	1.17 (0.88-1.55)	0.275771	0.99	1.17 (0.88-1.55)	0.293141	0.99	1.09 (0.77-1.54)	0.633524	0.99	1.09 (0.77-1.55)	0.623784	1
Citrate	Glycolysis related metabolites	NA	1.07 (0.87-1.31)	0.519408	0.99	1 (0.8-1.25)	0.989382	0.99	1.14 (0.85-1.52)	0.390596	0.99	1.16 (0.86-1.56)	0.335268	0.99	1.07 (0.75-1.54)	0.704248	0.99	1.07 (0.75-1.54)	0.709113	1
Clinical LDL cholesterol	Cholesterol	NA	0.9 (0.74-1.1)	0.289625	0.99	0.94 (0.76-1.17)	0.589601	0.99	1 (0.76-1.33)	0.974712	0.99	0.98 (0.73-1.3)	0.868063	0.99	0.91 (0.61-1.34)	0.622189	0.99	0.91 (0.61-1.34)	0.626214	1
Concentration of chylomicrons and extremely large VLDL particles	Lipoprotein subclasses	Chylomicrons and extremely large VLDL	0.93 (0.75-1.14)	0.47995	0.99	0.83 (0.65-1.06)	0.13748	0.99	0.82 (0.61-1.1)	0.188971	0.99	0.82 (0.61-1.11)	0.209602	0.99	0.86 (0.58-1.27)	0.447929	0.99	0.86 (0.58-1.27)	0.448148	1
Concentration of HDL particles	Lipoprotein particle concentrations	NA	0.99 (0.79-1.24)	0.923012	0.99	1.09 (0.85-1.4)	0.50691	0.99	1.19 (0.88-1.62)	0.265802	0.99	1.18 (0.85-1.62)	0.322348	0.99	1.05 (0.7-1.57)	0.806684	0.99	1.05 (0.7-1.58)	0.803307	1
Concentration of IDL particles	Lipoprotein subclasses	IDL	0.91 (0.74-1.13)	0.398261	0.99	0.9 (0.71-1.13)	0.371538	0.99	0.99 (0.74-1.32)	0.940302	0.99	0.95 (0.7-1.29)	0.758061	0.99	0.85 (0.56-1.27)	0.422067	0.99	0.85 (0.56-1.28)	0.424601	1
Concentration of large HDL particles	Lipoprotein subclasses	Large HDL	1.01 (0.82-1.26)	0.894267	0.99	1.03 (0.81-1.32)	0.802065	0.99	1.14 (0.84-1.54)	0.391185	0.99	1.14 (0.83-1.56)	0.40871	0.99	1.03 (0.71-1.5)	0.874762	0.99	1.03 (0.71-1.52)	0.862032	1
Concentration of large LDL particles	Lipoprotein subclasses	Large LDL	0.91 (0.75-1.11)	0.369834	0.99	0.91 (0.73-1.13)	0.400054	0.99	0.96 (0.73-1.26)	0.761313	0.99	0.93 (0.7-1.25)	0.637261	0.99	0.9 (0.62-1.31)	0.58575	0.99	0.9 (0.62-1.31)	0.588725	1
Concentration of large VLDL particles	Lipoprotein subclasses	Large VLDL	0.99 (0.81-1.22)	0.961603	0.99	0.91 (0.72-1.15)	0.434828	0.99	0.85 (0.63-1.16)	0.310926	0.99	0.85 (0.62-1.16)	0.303751	0.99	0.86 (0.59-1.26)	0.446148	0.99	0.86 (0.59-1.26)	0.441192	1
Concentration of LDL particles	Lipoprotein particle concentrations	NA	0.92 (0.75-1.12)	0.412048	0.99	0.92 (0.74-1.15)	0.454689	0.99	0.96 (0.72-1.26)	0.749214	0.99	0.93 (0.7-1.25)	0.638891	0.99	0.92 (0.63-1.33)	0.646215	0.99	0.92 (0.63-1.33)	0.649828	1
Concentration of medium HDL particles	Lipoprotein subclasses	Medium HDL	1.01 (0.81-1.26)	0.923016	0.99	1.09 (0.85-1.41)	0.49727	0.99	1.2 (0.88-1.63)	0.257266	0.99	1.19 (0.86-1.65)	0.296574	0.99	1.04 (0.7-1.55)	0.827923	0.99	1.05 (0.7-1.56)	0.82459	1
Concentration of medium LDL particles	Lipoprotein subclasses	Medium LDL	0.94 (0.77-1.14)	0.510517	0.99	0.94 (0.76-1.17)	0.609322	0.99	0.97 (0.73-1.28)	0.805074	0.99	0.95 (0.71-1.26)	0.710453	0.99	0.95 (0.66-1.36)	0.775408	0.99	0.95 (0.66-1.37)	0.779804	1
Concentration of medium VLDL particles	Lipoprotein subclasses	Medium VLDL	0.94 (0.77-1.15)	0.54094	0.99	0.88 (0.7-1.11)	0.296936	0.99	0.89 (0.67-1.2)	0.454147	0.99	0.89 (0.65-1.2)	0.430109	0.99	0.89 (0.62-1.3)	0.551091	0.99	0.89 (0.62-1.3)	0.550052	1
Concentration of small HDL particles	Lipoprotein subclasses	Small HDL	0.97 (0.79-1.2)	0.779169	0.99	1.08 (0.86-1.37)	0.509094	0.99	1.11 (0.84-1.48)	0.460327	0.99	1.09 (0.81-1.46)	0.575142	0.99	1.05 (0.72-1.54)	0.801736	0.99	1.05 (0.71-1.54)	0.804364	1
Concentration of small LDL particles	Lipoprotein subclasses	Small LDL	0.91 (0.75-1.11)	0.366244	0.99	0.93 (0.74-1.15)	0.49093	0.99	0.96 (0.73-1.27)	0.783198	0.99	0.94 (0.7-1.26)	0.687584	0.99	0.93 (0.65-1.35)	0.717835	0.99	0.94 (0.65-1.35)	0.722819	1
Concentration of small VLDL particles	Lipoprotein subclasses	Small VLDL	0.96 (0.78-1.17)	0.671374	0.99	0.87 (0.69-1.09)	0.222146	0.99	0.83 (0.62-1.12)	0.223623	0.99	0.83 (0.61-1.12)	0.212545	0.99	0.85 (0.59-1.23)	0.392601	0.99	0.85 (0.59-1.23)	0.391195	1
Concentration of very large HDL particles	Lipoprotein subclasses	Very large HDL	1.01 (0.83-1.24)	0.910699	0.99	0.96 (0.76-1.21)	0.738429	0.99	1.06 (0.8-1.39)	0.699288	0.99	1.04 (0.79-1.38)	0.756951	0.99	0.96 (0.68-1.35)	0.824823	0.99	0.96 (0.68-1.37)	0.835017	1
Concentration of very large VLDL particles	Lipoprotein subclasses	Very large VLDL	1 (0.81-1.23)	0.990939	0.99	0.91 (0.72-1.15)	0.428178	0.99	0.85 (0.63-1.15)	0.29833	0.99	0.84 (0.61-1.15)	0.276849	0.99	0.86 (0.59-1.26)	0.446724	0.99	0.86 (0.59-1.26)	0.440611	1
Concentration of very small VLDL particles	Lipoprotein subclasses	Very small VLDL	0.97 (0.79-1.18)	0.732872	0.99	0.9 (0.71-1.13)	0.354553	0.99	0.96 (0.72-1.26)	0.757132	0.99	0.93 (0.7-1.24)	0.615025	0.99	0.88 (0.6-1.28)	0.496563	0.99	0.88 (0.6-1.29)	0.498475	1
Concentration of VLDL particles	Lipoprotein particle concentrations	NA	0.96 (0.79-1.18)	0.72822	0.99	0.88 (0.7-1.12)	0.302105	0.99	0.89 (0.66-1.19)	0.418407	0.99	0.87 (0.64-1.18)	0.369798	0.99	0.88 (0.61-1.27)	0.494411	0.99	0.88 (0.61-1.27)	0.493935	1
Creatinine	Fluid balance	NA	1.07 (0.87-1.31)	0.533358	0.99	1.15 (0.92-1.44)	0.230412	0.99	1.1 (0.84-1.44)	0.499192	0.99	1.16 (0.87-1.56)	0.311603	0.99	1.05 (0.74-1.49)	0.798058	0.99	1.05 (0.74-1.49)	0.794511	1
Degree of unsaturation	Fatty acids	NA	0.85 (0.63-1.13)	0.254054	0.99	0.93 (0.68-1.28)	0.668925	0.99	0.92 (0.64-1.32)	0.661497	0.99	0.92 (0.64-1.33)	0.669219	0.99	0.92 (0.58-1.46)	0.727483	0.99	0.92 (0.58-1.47)	0.7349	1
Docosahexaenoic acid	Fatty acids	NA	1.21 (0.9-1.62)	0.208404	0.99	1.33 (0.94-1.87)	0.103403	0.99	1.33 (0.9-1.96)	0.150246	0.99	1.29 (0.87-1.92)	0.206999	0.99	1.27 (0.79-2.04)	0.328856	0.99	1.28 (0.79-2.08)	0.314542	1
Free cholesterol in chylomicrons and extremely large VLDL	Lipoprotein subclasses	Chylomicrons and extremely large VLDL	0.98 (0.8-1.2)	0.847289	0.99	0.89 (0.7-1.14)	0.35994	0.99	0.88 (0.66-1.17)	0.383023	0.99	0.88 (0.66-1.18)	0.395276	0.99	0.96 (0.66-1.39)	0.831187	0.99	0.96 (0.66-1.39)	0.826035	1
Free cholesterol in HDL	Free cholesterol	NA	1 (0.8-1.25)	0.994681	0.99	1.03 (0.8-1.33)	0.798457	0.99	1.16 (0.85-1.57)	0.344438	0.99	1.14 (0.83-1.57)	0.405938	0.99	0.99 (0.67-1.46)	0.963408	0.99	0.99 (0.67-1.47)	0.97207	1
Free cholesterol in IDL	Lipoprotein subclasses	IDL	0.9 (0.73-1.11)	0.312154	0.99	0.93 (0.74-1.17)	0.51722	0.99	1.05 (0.78-1.4)	0.757913	0.99	1.01 (0.75-1.37)	0.928288	0.99	0.9 (0.59-1.37)	0.624741	0.99	0.9 (0.59-1.37)	0.629255	1
Free cholesterol in large HDL	Lipoprotein subclasses	Large HDL	1.03 (0.84-1.28)	0.751007	0.99	1.05 (0.82-1.34)	0.706069	0.99	1.17 (0.87-1.58)	0.289226	0.99	1.17 (0.86-1.59)	0.318571	0.99	1.03 (0.71-1.49)	0.864727	0.99	1.04 (0.71-1.51)	0.849817	1
Free cholesterol in large LDL	Lipoprotein subclasses	Large LDL	0.89 (0.73-1.09)	0.247259	0.99	0.94 (0.76-1.18)	0.60343	0.99	1.02 (0.78-1.35)	0.866639	0.99	1 (0.75-1.33)	0.976783	0.99	0.89 (0.6-1.33)	0.578969	0.99	0.89 (0.6-1.33)	0.582806	1
Free cholesterol in large VLDL	Lipoprotein subclasses	Large VLDL	0.98 (0.8-1.2)	0.852578	0.99	0.91 (0.72-1.15)	0.422158	0.99	0.86 (0.63-1.16)	0.316529	0.99	0.85 (0.62-1.16)	0.297852	0.99	0.87 (0.6-1.26)	0.452134	0.99	0.87 (0.6-1.25)	0.446504	1
Free cholesterol in LDL	Free cholesterol	NA	0.88 (0.72-1.07)	0.20163	0.99	0.93 (0.75-1.16)	0.508277	0.99	0.98 (0.75-1.3)	0.914748	0.99	0.96 (0.72-1.28)	0.774006	0.99	0.87 (0.59-1.29)	0.49003	0.99	0.87 (0.59-1.29)	0.493214	1
Free cholesterol in medium HDL	Lipoprotein subclasses	Medium HDL	1.01 (0.81-1.27)	0.91264	0.99	1.08 (0.83-1.39)	0.569438	0.99	1.18 (0.87-1.61)	0.283577	0.99	1.17 (0.85-1.62)	0.334501	0.99	1.02 (0.68-1.52)	0.929861	0.99	1.02 (0.68-1.52)	0.924006	1
Free cholesterol in medium LDL	Lipoprotein subclasses	Medium LDL	0.87 (0.71-1.07)	0.182796	0.99	0.92 (0.74-1.15)	0.467807	0.99	0.96 (0.72-1.26)	0.752998	0.99	0.93 (0.7-1.24)	0.635565	0.99	0.88 (0.6-1.3)	0.521223	0.99	0.88 (0.6-1.3)	0.524482	1
Free cholesterol in medium VLDL	Lipoprotein subclasses	Medium VLDL	0.94 (0.77-1.14)	0.517076	0.99	0.89 (0.71-1.12)	0.325951	0.99	0.91 (0.68-1.22)	0.548177	0.99	0.9 (0.67-1.22)	0.495901	0.99	0.89 (0.62-1.3)	0.56074	0.99	0.89 (0.62-1.3)	0.560965	1
Free cholesterol in small HDL	Lipoprotein subclasses	Small HDL	0.95 (0.76-1.19)	0.637004	0.99	1 (0.78-1.28)	0.976593	0.99	1.05 (0.77-1.42)	0.771681	0.99	1.01 (0.73-1.39)	0.954784	0.99	0.92 (0.62-1.38)	0.702942	0.99	0.93 (0.62-1.38)	0.704307	1
Free cholesterol in small LDL	Lipoprotein subclasses	Small LDL	0.89 (0.73-1.08)	0.242535	0.99	0.93 (0.75-1.16)	0.511818	0.99	0.96 (0.73-1.26)	0.775557	0.99	0.94 (0.71-1.25)	0.663901	0.99	0.89 (0.61-1.29)	0.529882	0.99	0.89 (0.61-1.29)	0.533786	1
Free cholesterol in small VLDL	Lipoprotein subclasses	Small VLDL	0.93 (0.76-1.13)	0.470995	0.99	0.89 (0.71-1.12)	0.32437	0.99	0.91 (0.69-1.22)	0.541236	0.99	0.9 (0.67-1.21)	0.474444	0.99	0.9 (0.62-1.31)	0.587685	0.99	0.9 (0.62-1.31)	0.589062	1
Free cholesterol in very large HDL	Lipoprotein subclasses	Very large HDL	1 (0.82-1.22)	0.978276	0.99	0.96 (0.77-1.2)	0.709401	0.99	1.03 (0.78-1.35)	0.839746	0.99	1.02 (0.77-1.34)	0.915788	0.99	0.94 (0.67-1.32)	0.720964	0.99	0.94 (0.66-1.33)	0.728601	1
Free cholesterol in very large VLDL	Lipoprotein subclasses	Very large VLDL	0.98 (0.79-1.2)	0.810655	0.99	0.89 (0.7-1.13)	0.341484	0.99	0.86 (0.64-1.16)	0.323249	0.99	0.85 (0.63-1.16)	0.307807	0.99	0.89 (0.61-1.29)	0.522837	0.99	0.88 (0.61-1.29)	0.518968	1
Free cholesterol in very small VLDL	Lipoprotein subclasses	Very small VLDL	0.96 (0.78-1.18)	0.696258	0.99	0.9 (0.71-1.13)	0.355815	0.99	0.94 (0.72-1.25)	0.682516	0.99	0.92 (0.69-1.22)	0.543881	0.99	0.86 (0.59-1.26)	0.442807	0.99	0.86 (0.59-1.26)	0.444322	1
Free cholesterol in VLDL	Free cholesterol	NA	0.95 (0.77-1.16)	0.598686	0.99	0.88 (0.7-1.11)	0.27834	0.99	0.88 (0.65-1.18)	0.379405	0.99	0.86 (0.64-1.17)	0.340726	0.99	0.86 (0.6-1.25)	0.436274	0.99	0.86 (0.6-1.25)	0.434528	1
Free cholesterol to total lipids ratio in chylomicrons and extremely large VLDL	Relative lipoprotein lipid concentrations	Chylomicrons and extremely large VLDL ratios	0.91 (0.74-1.12)	0.38377	0.99	0.85 (0.67-1.07)	0.165076	0.99	0.78 (0.59-1.04)	0.0879088	0.99	0.79 (0.59-1.06)	0.112752	0.99	0.81 (0.56-1.18)	0.276501	0.99	0.81 (0.55-1.18)	0.276638	1
Free cholesterol to total lipids ratio in IDL	Relative lipoprotein lipid concentrations	IDL ratios	0.95 (0.77-1.16)	0.60206	0.99	1.04 (0.83-1.3)	0.720084	0.99	1.18 (0.89-1.57)	0.246069	0.99	1.23 (0.92-1.64)	0.168858	0.99	1.25 (0.89-1.77)	0.194443	0.99	1.25 (0.89-1.77)	0.194153	1
Free cholesterol to total lipids ratio in large HDL	Relative lipoprotein lipid concentrations	Large HDL ratios	1.04 (0.86-1.26)	0.685346	0.99	1.03 (0.83-1.27)	0.822638	0.99	1.16 (0.89-1.5)	0.275443	0.99	1.13 (0.87-1.48)	0.350638	0.99	1.06 (0.77-1.46)	0.713205	0.99	1.07 (0.77-1.48)	0.690248	1
Free cholesterol to total lipids ratio in large LDL	Relative lipoprotein lipid concentrations	Large LDL ratios	0.93 (0.76-1.14)	0.508899	0.99	1 (0.8-1.26)	0.975123	0.99	1.15 (0.85-1.54)	0.36635	0.99	1.14 (0.85-1.54)	0.383878	0.99	1.03 (0.72-1.48)	0.875717	0.99	1.03 (0.72-1.48)	0.872333	1
Free cholesterol to total lipids ratio in large VLDL	Relative lipoprotein lipid concentrations	Large VLDL ratios	1.01 (0.84-1.21)	0.943839	0.99	1.03 (0.84-1.27)	0.771016	0.99	1.05 (0.82-1.34)	0.721866	0.99	1.02 (0.79-1.32)	0.850182	0.99	1.06 (0.77-1.47)	0.710999	0.99	1.06 (0.77-1.47)	0.71584	1
Free cholesterol to total lipids ratio in medium HDL	Relative lipoprotein lipid concentrations	Medium HDL ratios	0.95 (0.76-1.17)	0.611182	0.99	0.96 (0.75-1.22)	0.721273	0.99	1.05 (0.79-1.4)	0.714442	0.99	1.04 (0.77-1.39)	0.818795	0.99	0.89 (0.61-1.29)	0.540521	0.99	0.89 (0.61-1.3)	0.543731	1
Free cholesterol to total lipids ratio in medium LDL	Relative lipoprotein lipid concentrations	Medium LDL ratios	0.91 (0.73-1.12)	0.352645	0.99	1.01 (0.8-1.28)	0.936826	0.99	1.06 (0.8-1.41)	0.692159	0.99	1.08 (0.81-1.44)	0.615262	0.99	0.98 (0.69-1.41)	0.92591	0.99	0.98 (0.69-1.41)	0.928178	1
Free cholesterol to total lipids ratio in medium VLDL	Relative lipoprotein lipid concentrations	Medium VLDL ratios	0.89 (0.72-1.09)	0.259894	0.99	0.95 (0.76-1.2)	0.675353	0.99	1.05 (0.8-1.39)	0.73039	0.99	1.04 (0.78-1.38)	0.799728	0.99	1.01 (0.69-1.46)	0.976755	0.99	1.01 (0.69-1.46)	0.971465	1
Free cholesterol to total lipids ratio in small HDL	Relative lipoprotein lipid concentrations	Small HDL ratios	0.91 (0.75-1.11)	0.372356	0.99	0.86 (0.69-1.07)	0.169925	0.99	0.91 (0.71-1.18)	0.471667	0.99	0.9 (0.69-1.17)	0.436206	0.99	0.82 (0.59-1.16)	0.262509	0.99	0.82 (0.58-1.16)	0.259958	1
Free cholesterol to total lipids ratio in small VLDL	Relative lipoprotein lipid concentrations	Small VLDL ratios	0.87 (0.71-1.06)	0.173665	0.99	0.99 (0.8-1.24)	0.961902	0.99	1.1 (0.84-1.44)	0.49461	0.99	1.09 (0.83-1.43)	0.550292	0.99	1.01 (0.71-1.42)	0.969556	0.99	1.01 (0.71-1.42)	0.964376	1
Free cholesterol to total lipids ratio in very large HDL	Relative lipoprotein lipid concentrations	Very large HDL ratios	0.95 (0.76-1.17)	0.60036	0.99	0.95 (0.75-1.21)	0.682512	0.99	0.86 (0.64-1.15)	0.306696	0.99	0.85 (0.63-1.14)	0.279301	0.99	0.95 (0.67-1.34)	0.770754	0.99	0.95 (0.67-1.34)	0.758919	1
Free cholesterol to total lipids ratio in very large VLDL	Relative lipoprotein lipid concentrations	Very large VLDL ratios	0.92 (0.75-1.13)	0.422131	0.99	0.99 (0.79-1.23)	0.908732	0.99	1.1 (0.84-1.45)	0.494969	0.99	1.11 (0.84-1.46)	0.475603	0.99	1.12 (0.79-1.59)	0.517438	0.99	1.12 (0.79-1.59)	0.518627	1
Free cholesterol to total lipids ratio in very small VLDL	Relative lipoprotein lipid concentrations	Very small VLDL ratios	0.91 (0.74-1.11)	0.35322	0.99	0.93 (0.75-1.17)	0.554976	0.99	0.99 (0.75-1.31)	0.963151	0.99	0.99 (0.74-1.32)	0.92734	0.99	1 (0.71-1.42)	0.980369	0.99	1 (0.71-1.42)	0.983681	1
Glucose	Glycolysis related metabolites	NA	0.77 (0.62-0.95)	0.0155987	0.530356	0.67 (0.52-0.88)	0.00384611	0.130768	0.59 (0.42-0.84)	0.00322502	0.109651	0.58 (0.41-0.83)	0.00301077	0.102366	0.43 (0.26-0.7)	0.000820174	0.0278859	0.42 (0.26-0.7)	0.000791014	0.0268945
Glutamine	Amino acids	NA	0.85 (0.7-1.04)	0.109531	0.99	0.79 (0.63-0.98)	0.0325421	0.99	0.76 (0.57-1)	0.0522285	0.99	0.78 (0.59-1.05)	0.0983399	0.99	0.72 (0.49-1.07)	0.107647	0.99	0.72 (0.49-1.07)	0.10805	1
Glycine	Amino acids	NA	1.34 (1.06-1.68)	0.0135696	0.461368	1.38 (1.06-1.81)	0.0176765	0.601001	1.37 (0.98-1.92)	0.0679107	0.99	1.35 (0.95-1.9)	0.0905772	0.99	1.45 (0.94-2.23)	0.093334	0.99	1.45 (0.94-2.23)	0.0937736	1
Glycoprotein acetyls	Inflammation	NA	1.03 (0.85-1.26)	0.743316	0.99	1 (0.79-1.26)	0.985966	0.99	0.88 (0.66-1.18)	0.394777	0.99	0.88 (0.65-1.2)	0.425733	0.99	0.97 (0.68-1.39)	0.887211	0.99	0.97 (0.68-1.39)	0.885161	1
HDL cholesterol	Cholesterol	NA	1.01 (0.81-1.25)	0.937427	0.99	1.09 (0.85-1.4)	0.508822	0.99	1.2 (0.89-1.63)	0.237304	0.99	1.2 (0.87-1.65)	0.269061	0.99	1.05 (0.71-1.55)	0.800589	0.99	1.05 (0.71-1.56)	0.791373	1
Isoleucine	Amino acids	Branched-chain amino acids	0.97 (0.81-1.18)	0.788641	0.99	0.87 (0.69-1.09)	0.219391	0.99	0.76 (0.57-1.01)	0.0580881	0.99	0.75 (0.55-1.02)	0.0637421	0.99	0.58 (0.39-0.87)	0.00890952	0.302924	0.58 (0.38-0.87)	0.00871189	0.296204
LDL cholesterol	Cholesterol	NA	0.9 (0.74-1.1)	0.287341	0.99	0.94 (0.75-1.16)	0.556537	0.99	0.99 (0.74-1.3)	0.919422	0.99	0.96 (0.72-1.28)	0.77182	0.99	0.89 (0.6-1.32)	0.566336	0.99	0.89 (0.6-1.32)	0.569679	1
Leucine	Amino acids	Branched-chain amino acids	0.93 (0.78-1.13)	0.480843	0.99	0.87 (0.7-1.08)	0.216894	0.99	0.91 (0.7-1.18)	0.478843	0.99	0.92 (0.69-1.21)	0.546634	0.99	0.81 (0.57-1.16)	0.25313	0.99	0.81 (0.56-1.16)	0.249515	1
Linoleic acid	Fatty acids	NA	0.93 (0.71-1.21)	0.575687	0.99	0.91 (0.68-1.22)	0.536631	0.99	0.88 (0.62-1.26)	0.48174	0.99	0.86 (0.6-1.24)	0.430959	0.99	0.83 (0.51-1.35)	0.446373	0.99	0.83 (0.5-1.35)	0.449044	1
Monounsaturated fatty acids	Fatty acids	NA	1.07 (0.81-1.42)	0.612765	0.99	1.04 (0.77-1.42)	0.800113	0.99	0.99 (0.69-1.42)	0.94497	0.99	0.95 (0.65-1.39)	0.797219	0.99	1 (0.62-1.63)	0.988522	0.99	1.01 (0.62-1.64)	0.98112	1
Omega-3 fatty acids	Fatty acids	NA	1.12 (0.84-1.49)	0.45118	0.99	1.18 (0.85-1.63)	0.316447	0.99	1.16 (0.81-1.68)	0.418274	0.99	1.13 (0.78-1.65)	0.511155	0.99	1.15 (0.71-1.86)	0.565459	0.99	1.16 (0.71-1.88)	0.554046	1
Omega-6 fatty acids	Fatty acids	NA	0.93 (0.7-1.22)	0.581395	0.99	0.93 (0.69-1.26)	0.660771	0.99	0.91 (0.64-1.31)	0.626295	0.99	0.89 (0.61-1.29)	0.532941	0.99	0.83 (0.51-1.36)	0.458884	0.99	0.83 (0.5-1.36)	0.461616	1
Phenylalanine	Amino acids	Aromatic amino acids	0.93 (0.77-1.12)	0.422099	0.99	0.85 (0.69-1.06)	0.147374	0.99	0.88 (0.68-1.14)	0.332818	0.99	0.9 (0.69-1.18)	0.453685	0.99	0.86 (0.62-1.18)	0.345391	0.99	0.85 (0.61-1.18)	0.333925	1
Phosphatidylcholines	Other lipids	NA	1.08 (0.8-1.45)	0.630902	0.99	1.12 (0.81-1.56)	0.478905	0.99	1.15 (0.79-1.67)	0.468207	0.99	1.11 (0.75-1.63)	0.605063	0.99	0.99 (0.6-1.62)	0.968816	0.99	0.99 (0.6-1.63)	0.974438	1
Phosphoglycerides	Other lipids	NA	1.06 (0.79-1.43)	0.676664	0.99	1.12 (0.81-1.55)	0.481694	0.99	1.16 (0.8-1.68)	0.435993	0.99	1.12 (0.76-1.64)	0.57226	0.99	1 (0.61-1.63)	0.996857	0.99	1 (0.61-1.64)	0.996431	1
Phospholipids in chylomicrons and extremely large VLDL	Lipoprotein subclasses	Chylomicrons and extremely large VLDL	0.99 (0.8-1.21)	0.892176	0.99	0.89 (0.7-1.13)	0.332872	0.99	0.86 (0.64-1.15)	0.310378	0.99	0.86 (0.64-1.17)	0.343279	0.99	0.93 (0.63-1.35)	0.694258	0.99	0.93 (0.63-1.36)	0.695714	1
Phospholipids in HDL	Phospholipids	NA	1.03 (0.82-1.29)	0.800049	0.99	1.08 (0.84-1.39)	0.564519	0.99	1.2 (0.88-1.63)	0.254832	0.99	1.18 (0.86-1.64)	0.30905	0.99	1.01 (0.68-1.5)	0.969987	0.99	1.01 (0.68-1.51)	0.964681	1
Phospholipids in IDL	Lipoprotein subclasses	IDL	0.9 (0.73-1.1)	0.306417	0.99	0.92 (0.73-1.15)	0.456628	0.99	1.02 (0.77-1.36)	0.892687	0.99	0.98 (0.73-1.32)	0.912377	0.99	0.87 (0.58-1.32)	0.520706	0.99	0.87 (0.58-1.32)	0.52415	1
Phospholipids in large HDL	Lipoprotein subclasses	Large HDL	1.03 (0.83-1.28)	0.761694	0.99	1.06 (0.83-1.35)	0.652878	0.99	1.17 (0.86-1.59)	0.307465	0.99	1.17 (0.85-1.61)	0.33139	0.99	1.03 (0.7-1.5)	0.889524	0.99	1.03 (0.7-1.51)	0.877275	1
Phospholipids in large LDL	Lipoprotein subclasses	Large LDL	0.91 (0.74-1.11)	0.329638	0.99	0.95 (0.76-1.18)	0.63261	0.99	1.01 (0.76-1.33)	0.949771	0.99	0.98 (0.73-1.31)	0.873469	0.99	0.9 (0.61-1.34)	0.61222	0.99	0.9 (0.61-1.34)	0.6163	1
Phospholipids in large VLDL	Lipoprotein subclasses	Large VLDL	1 (0.81-1.23)	0.994513	0.99	0.91 (0.72-1.16)	0.460239	0.99	0.86 (0.63-1.17)	0.329367	0.99	0.85 (0.62-1.16)	0.312054	0.99	0.88 (0.61-1.28)	0.50868	0.99	0.88 (0.61-1.28)	0.503572	1
Phospholipids in LDL	Phospholipids	NA	0.9 (0.74-1.1)	0.323563	0.99	0.94 (0.75-1.17)	0.565514	0.99	0.98 (0.74-1.3)	0.907402	0.99	0.95 (0.71-1.27)	0.750025	0.99	0.89 (0.6-1.31)	0.557616	0.99	0.89 (0.6-1.32)	0.561247	1
Phospholipids in medium HDL	Lipoprotein subclasses	Medium HDL	1.04 (0.83-1.31)	0.70739	0.99	1.11 (0.86-1.43)	0.410203	0.99	1.21 (0.89-1.65)	0.225403	0.99	1.2 (0.87-1.67)	0.273163	0.99	1.03 (0.69-1.54)	0.876145	0.99	1.03 (0.69-1.55)	0.874	1
Phospholipids in medium LDL	Lipoprotein subclasses	Medium LDL	0.9 (0.74-1.1)	0.297025	0.99	0.92 (0.74-1.15)	0.459699	0.99	0.95 (0.72-1.26)	0.711275	0.99	0.92 (0.69-1.23)	0.577067	0.99	0.88 (0.6-1.29)	0.509511	0.99	0.88 (0.6-1.29)	0.51201	1
Phospholipids in medium VLDL	Lipoprotein subclasses	Medium VLDL	0.94 (0.77-1.15)	0.537768	0.99	0.89 (0.71-1.12)	0.308096	0.99	0.9 (0.67-1.21)	0.489439	0.99	0.89 (0.66-1.2)	0.449543	0.99	0.89 (0.62-1.29)	0.549502	0.99	0.89 (0.62-1.29)	0.549314	1
Phospholipids in small HDL	Lipoprotein subclasses	Small HDL	1.01 (0.81-1.26)	0.929473	0.99	1.08 (0.85-1.38)	0.522268	0.99	1.11 (0.83-1.48)	0.484504	0.99	1.08 (0.8-1.45)	0.632353	0.99	0.96 (0.65-1.41)	0.817541	0.99	0.95 (0.65-1.41)	0.81252	1
Phospholipids in small LDL	Lipoprotein subclasses	Small LDL	0.92 (0.75-1.12)	0.402857	0.99	0.92 (0.74-1.15)	0.474634	0.99	0.96 (0.73-1.26)	0.762799	0.99	0.93 (0.7-1.24)	0.643239	0.99	0.9 (0.62-1.31)	0.580404	0.99	0.9 (0.62-1.31)	0.584685	1
Phospholipids in small VLDL	Lipoprotein subclasses	Small VLDL	0.95 (0.77-1.16)	0.589705	0.99	0.89 (0.71-1.12)	0.313969	0.99	0.89 (0.67-1.19)	0.44794	0.99	0.88 (0.66-1.19)	0.406008	0.99	0.9 (0.62-1.3)	0.580375	0.99	0.9 (0.62-1.3)	0.580526	1
Phospholipids in very large HDL	Lipoprotein subclasses	Very large HDL	1.04 (0.85-1.27)	0.709554	0.99	1 (0.8-1.25)	0.999848	0.99	1.08 (0.82-1.42)	0.580701	0.99	1.07 (0.81-1.42)	0.616415	0.99	0.96 (0.69-1.35)	0.822156	0.99	0.96 (0.68-1.36)	0.832065	1
Phospholipids in very large VLDL	Lipoprotein subclasses	Very large VLDL	1 (0.82-1.23)	0.976723	0.99	0.92 (0.73-1.17)	0.493386	0.99	0.87 (0.65-1.18)	0.374035	0.99	0.87 (0.64-1.18)	0.360278	0.99	0.9 (0.62-1.31)	0.576787	0.99	0.9 (0.62-1.31)	0.573815	1
Phospholipids in very small VLDL	Lipoprotein subclasses	Very small VLDL	0.99 (0.81-1.21)	0.893218	0.99	0.91 (0.72-1.14)	0.419252	0.99	0.95 (0.72-1.25)	0.72619	0.99	0.93 (0.7-1.23)	0.587744	0.99	0.87 (0.6-1.27)	0.480243	0.99	0.87 (0.6-1.27)	0.481593	1
Phospholipids in VLDL	Phospholipids	NA	0.96 (0.79-1.18)	0.721721	0.99	0.89 (0.71-1.12)	0.328439	0.99	0.88 (0.66-1.18)	0.393509	0.99	0.87 (0.64-1.17)	0.351692	0.99	0.87 (0.6-1.27)	0.477664	0.99	0.87 (0.6-1.27)	0.476241	1
Phospholipids to total lipids ratio in chylomicrons and extremely large VLDL	Relative lipoprotein lipid concentrations	Chylomicrons and extremely large VLDL ratios	0.92 (0.74-1.13)	0.412611	0.99	0.84 (0.67-1.06)	0.148609	0.99	0.81 (0.61-1.08)	0.155854	0.99	0.82 (0.61-1.11)	0.195024	0.99	0.92 (0.63-1.34)	0.66346	0.99	0.92 (0.63-1.34)	0.654827	1
Phospholipids to total lipids ratio in large HDL	Relative lipoprotein lipid concentrations	Large HDL ratios	1.04 (0.84-1.27)	0.728416	0.99	1.06 (0.85-1.33)	0.60066	0.99	1 (0.76-1.3)	0.970789	0.99	0.97 (0.74-1.27)	0.82586	0.99	0.86 (0.6-1.23)	0.405185	0.99	0.86 (0.6-1.22)	0.392526	1
Phospholipids to total lipids ratio in large LDL	Relative lipoprotein lipid concentrations	Large LDL ratios	1.08 (0.89-1.31)	0.440815	0.99	1.1 (0.89-1.36)	0.37858	0.99	1.09 (0.84-1.41)	0.519303	0.99	1.08 (0.83-1.41)	0.564988	0.99	1.12 (0.82-1.54)	0.462367	0.99	1.13 (0.82-1.54)	0.45853	1
Phospholipids to total lipids ratio in large VLDL	Relative lipoprotein lipid concentrations	Large VLDL ratios	1.06 (0.87-1.28)	0.570961	0.99	1 (0.81-1.24)	0.989651	0.99	1 (0.77-1.3)	0.995774	0.99	0.98 (0.75-1.28)	0.895873	0.99	1.07 (0.77-1.49)	0.683165	0.99	1.07 (0.77-1.49)	0.686265	1
Phospholipids to total lipids ratio in medium HDL	Relative lipoprotein lipid concentrations	Medium HDL ratios	1.08 (0.88-1.33)	0.443003	0.99	0.98 (0.77-1.24)	0.866091	0.99	0.93 (0.7-1.23)	0.61624	0.99	0.91 (0.68-1.22)	0.527055	0.99	0.87 (0.6-1.27)	0.483963	0.99	0.87 (0.6-1.27)	0.479062	1
Phospholipids to total lipids ratio in medium VLDL	Relative lipoprotein lipid concentrations	Medium VLDL ratios	0.91 (0.74-1.11)	0.36043	0.99	0.97 (0.78-1.21)	0.817002	0.99	1.07 (0.82-1.4)	0.606933	0.99	1.05 (0.8-1.38)	0.700814	0.99	1.03 (0.72-1.48)	0.864452	0.99	1.03 (0.72-1.48)	0.856192	1
Phospholipids to total lipids ratio in small HDL	Relative lipoprotein lipid concentrations	Small HDL ratios	1.1 (0.9-1.36)	0.341826	0.99	1.04 (0.83-1.3)	0.747488	0.99	1.1 (0.83-1.46)	0.509384	0.99	1.08 (0.81-1.44)	0.603703	0.99	0.92 (0.63-1.35)	0.666797	0.99	0.92 (0.62-1.35)	0.662289	1
Phospholipids to total lipids ratio in small LDL	Relative lipoprotein lipid concentrations	Small LDL ratios	1.09 (0.9-1.33)	0.385907	0.99	1.04 (0.83-1.29)	0.754934	0.99	1 (0.75-1.32)	0.986157	0.99	1.01 (0.75-1.35)	0.958911	0.99	0.97 (0.68-1.39)	0.877152	0.99	0.97 (0.68-1.4)	0.882014	1
Phospholipids to total lipids ratio in small VLDL	Relative lipoprotein lipid concentrations	Small VLDL ratios	0.88 (0.72-1.08)	0.237495	0.99	1.02 (0.81-1.27)	0.877522	0.99	1.12 (0.85-1.47)	0.430682	0.99	1.1 (0.84-1.46)	0.48378	0.99	1.03 (0.73-1.46)	0.849554	0.99	1.04 (0.73-1.47)	0.842865	1
Phospholipids to total lipids ratio in very large HDL	Relative lipoprotein lipid concentrations	Very large HDL ratios	1.07 (0.88-1.31)	0.484198	0.99	1.02 (0.82-1.27)	0.875135	0.99	1.1 (0.84-1.44)	0.506177	0.99	1.09 (0.83-1.44)	0.519558	0.99	0.97 (0.7-1.33)	0.83284	0.99	0.97 (0.7-1.34)	0.83955	1
Phospholipids to total lipids ratio in very large VLDL	Relative lipoprotein lipid concentrations	Very large VLDL ratios	0.98 (0.79-1.22)	0.866261	0.99	0.98 (0.77-1.24)	0.848444	0.99	1.05 (0.78-1.43)	0.738704	0.99	1.04 (0.76-1.42)	0.821496	0.99	1.18 (0.81-1.74)	0.39055	0.99	1.18 (0.81-1.74)	0.391781	1
Phospholipids to total lipids ratio in very small VLDL	Relative lipoprotein lipid concentrations	Very small VLDL ratios	1.03 (0.85-1.25)	0.745183	0.99	0.95 (0.77-1.18)	0.664093	0.99	0.9 (0.69-1.16)	0.407057	0.99	0.89 (0.69-1.16)	0.388671	0.99	0.92 (0.66-1.28)	0.624056	0.99	0.92 (0.66-1.28)	0.617462	1
Polyunsaturated fatty acids	Fatty acids	NA	0.96 (0.72-1.26)	0.750483	0.99	0.98 (0.72-1.32)	0.877828	0.99	0.96 (0.67-1.38)	0.819349	0.99	0.93 (0.65-1.35)	0.718083	0.99	0.89 (0.54-1.47)	0.656521	0.99	0.89 (0.54-1.47)	0.661868	1
Pyruvate	Glycolysis related metabolites	NA	1.09 (0.89-1.33)	0.415398	0.99	1.2 (0.95-1.53)	0.130811	0.99	1.23 (0.9-1.67)	0.188961	0.99	1.28 (0.93-1.76)	0.131291	0.99	1.39 (0.94-2.04)	0.0951384	0.99	1.41 (0.95-2.08)	0.0910567	1
Ratio of apolipoprotein B to apolipoprotein A1	Apolipoproteins	NA	0.93 (0.76-1.14)	0.475637	0.99	0.89 (0.71-1.13)	0.341253	0.99	0.88 (0.66-1.18)	0.399885	0.99	0.87 (0.64-1.18)	0.363184	0.99	0.91 (0.63-1.31)	0.599624	0.99	0.91 (0.63-1.31)	0.60106	1
Ratio of docosahexaenoic acid to total fatty acids	Fatty acids	Fatty acid ratios	1.15 (0.88-1.52)	0.305521	0.99	1.25 (0.91-1.73)	0.165693	0.99	1.21 (0.85-1.73)	0.288822	0.99	1.19 (0.83-1.7)	0.340332	0.99	1.28 (0.82-2)	0.276628	0.99	1.3 (0.82-2.04)	0.261697	1
Ratio of linoleic acid to total fatty acids	Fatty acids	Fatty acid ratios	0.89 (0.68-1.16)	0.369901	0.99	0.88 (0.65-1.19)	0.410589	0.99	0.78 (0.54-1.13)	0.183116	0.99	0.8 (0.55-1.16)	0.231596	0.99	0.88 (0.55-1.43)	0.61289	0.99	0.88 (0.55-1.43)	0.612559	1
Ratio of monounsaturated fatty acids to total fatty acids	Fatty acids	Fatty acid ratios	1.16 (0.88-1.51)	0.293446	0.99	1.09 (0.8-1.48)	0.591015	0.99	0.94 (0.65-1.37)	0.757374	0.99	0.93 (0.63-1.37)	0.707868	0.99	1.1 (0.68-1.79)	0.700523	0.99	1.1 (0.68-1.79)	0.699996	1
Ratio of omega-3 fatty acids to total fatty acids	Fatty acids	Fatty acid ratios	1.07 (0.81-1.42)	0.631505	0.99	1.13 (0.82-1.56)	0.451919	0.99	1.1 (0.77-1.58)	0.606492	0.99	1.08 (0.75-1.56)	0.670794	0.99	1.11 (0.71-1.74)	0.651093	0.99	1.12 (0.71-1.77)	0.634426	1
Ratio of omega-6 fatty acids to omega-3 fatty acids	Fatty acids	Fatty acid ratios	0.9 (0.69-1.18)	0.447067	0.99	0.88 (0.65-1.21)	0.441853	0.99	0.75 (0.52-1.1)	0.144282	0.99	0.76 (0.52-1.11)	0.156346	0.99	0.74 (0.47-1.19)	0.216671	0.99	0.74 (0.46-1.18)	0.20807	1
Ratio of polyunsaturated fatty acids to monounsaturated fatty acids	Fatty acids	Fatty acid ratios	0.82 (0.61-1.09)	0.174113	0.99	0.87 (0.63-1.2)	0.388292	0.99	0.87 (0.6-1.27)	0.474723	0.99	0.87 (0.6-1.28)	0.483529	0.99	0.87 (0.54-1.39)	0.558102	0.99	0.87 (0.54-1.4)	0.561161	1
Ratio of polyunsaturated fatty acids to total fatty acids	Fatty acids	Fatty acid ratios	0.82 (0.61-1.09)	0.170352	0.99	0.86 (0.62-1.19)	0.362228	0.99	0.82 (0.57-1.19)	0.294336	0.99	0.84 (0.57-1.22)	0.352214	0.99	0.92 (0.58-1.47)	0.73653	0.99	0.92 (0.58-1.48)	0.742194	1
Ratio of saturated fatty acids to total fatty acids	Fatty acids	Fatty acid ratios	1.16 (0.88-1.52)	0.291409	0.99	1.2 (0.88-1.62)	0.252528	0.99	1.21 (0.83-1.77)	0.318345	0.99	1.14 (0.77-1.68)	0.517073	0.99	0.97 (0.59-1.58)	0.89987	0.99	0.97 (0.59-1.58)	0.899311	1
Ratio of triglycerides to phosphoglycerides	Other lipids	NA	1.04 (0.79-1.36)	0.799869	0.99	0.95 (0.7-1.29)	0.746251	0.99	0.8 (0.54-1.17)	0.245891	0.99	0.78 (0.52-1.16)	0.216274	0.99	0.89 (0.54-1.46)	0.642595	0.99	0.89 (0.54-1.46)	0.641099	1
Remnant cholesterol (non-HDL, non-LDL -cholesterol)	Cholesterol	NA	0.92 (0.75-1.13)	0.421981	0.99	0.89 (0.71-1.12)	0.326764	0.99	0.96 (0.72-1.28)	0.781079	0.99	0.93 (0.69-1.25)	0.610043	0.99	0.89 (0.6-1.31)	0.547317	0.99	0.89 (0.6-1.31)	0.55025	1
Saturated fatty acids	Fatty acids	NA	1.08 (0.81-1.43)	0.608041	0.99	1.08 (0.79-1.48)	0.615378	0.99	1.07 (0.74-1.54)	0.713344	0.99	1.02 (0.7-1.49)	0.91311	0.99	0.98 (0.6-1.59)	0.919683	0.99	0.98 (0.6-1.6)	0.925553	1
Sphingomyelins	Other lipids	NA	1.02 (0.77-1.35)	0.886443	0.99	1.12 (0.82-1.53)	0.472755	0.99	1.18 (0.82-1.68)	0.370064	0.99	1.12 (0.77-1.63)	0.54671	0.99	0.93 (0.59-1.49)	0.777041	0.99	0.94 (0.58-1.51)	0.786648	1
Total cholesterol	Cholesterol	NA	0.91 (0.74-1.12)	0.384894	0.99	0.95 (0.75-1.19)	0.648071	0.99	1.06 (0.8-1.41)	0.694004	0.99	1.02 (0.76-1.37)	0.889012	0.99	0.92 (0.61-1.38)	0.676521	0.99	0.92 (0.6-1.39)	0.681749	1
Total cholesterol minus HDL-C	Cholesterol	NA	0.92 (0.75-1.12)	0.386768	0.99	0.93 (0.74-1.16)	0.505941	0.99	0.99 (0.75-1.32)	0.957752	0.99	0.96 (0.71-1.29)	0.784016	0.99	0.91 (0.61-1.35)	0.646892	0.99	0.91 (0.61-1.36)	0.650454	1
Total cholines	Other lipids	NA	1.06 (0.79-1.41)	0.710462	0.99	1.12 (0.82-1.55)	0.4783	0.99	1.16 (0.8-1.68)	0.42694	0.99	1.12 (0.76-1.64)	0.56092	0.99	0.98 (0.6-1.6)	0.938948	0.99	0.98 (0.6-1.61)	0.946827	1
Total concentration of branched-chain amino acids (leucine + isoleucine + valine)	Amino acids	Branched-chain amino acids	0.9 (0.75-1.09)	0.281871	0.99	0.81 (0.65-1.02)	0.070969	0.99	0.81 (0.62-1.06)	0.130553	0.99	0.81 (0.61-1.08)	0.148813	0.99	0.71 (0.49-1.02)	0.0669183	0.99	0.71 (0.49-1.02)	0.0663707	1
Total concentration of lipoprotein particles	Lipoprotein particle concentrations	NA	0.97 (0.78-1.21)	0.802247	0.99	1.07 (0.83-1.37)	0.609322	0.99	1.17 (0.87-1.58)	0.305049	0.99	1.15 (0.84-1.58)	0.388188	0.99	1.03 (0.69-1.55)	0.872967	0.99	1.03 (0.69-1.55)	0.868539	1
Total esterified cholesterol	Cholesteryl esters	NA	0.91 (0.74-1.12)	0.391554	0.99	0.96 (0.76-1.21)	0.738159	0.99	1.08 (0.81-1.43)	0.617217	0.99	1.04 (0.77-1.39)	0.80831	0.99	0.92 (0.61-1.39)	0.684088	0.99	0.92 (0.61-1.39)	0.689567	1
Total fatty acids	Fatty acids	NA	1.04 (0.79-1.38)	0.766982	0.99	1.04 (0.77-1.42)	0.785693	0.99	1.02 (0.71-1.47)	0.906942	0.99	0.98 (0.68-1.43)	0.930857	0.99	0.97 (0.59-1.58)	0.900463	0.99	0.97 (0.59-1.59)	0.906912	1
Total free cholesterol	Free cholesterol	NA	0.9 (0.73-1.11)	0.326604	0.99	0.9 (0.72-1.13)	0.372827	0.99	0.99 (0.74-1.32)	0.923889	0.99	0.95 (0.7-1.28)	0.726802	0.99	0.86 (0.57-1.3)	0.478794	0.99	0.86 (0.57-1.31)	0.481897	1
Total lipids in chylomicrons and extremely large VLDL	Lipoprotein subclasses	Chylomicrons and extremely large VLDL	0.92 (0.74-1.13)	0.408798	0.99	0.83 (0.65-1.05)	0.127464	0.99	0.83 (0.62-1.11)	0.201344	0.99	0.83 (0.61-1.11)	0.210922	0.99	0.85 (0.58-1.24)	0.395566	0.99	0.85 (0.58-1.24)	0.39484	1
Total lipids in HDL	Total lipids	NA	1.02 (0.82-1.27)	0.863887	0.99	1.07 (0.83-1.38)	0.586958	0.99	1.19 (0.87-1.62)	0.270619	0.99	1.18 (0.85-1.63)	0.317931	0.99	1.02 (0.69-1.52)	0.910915	0.99	1.02 (0.69-1.53)	0.903976	1
Total lipids in IDL	Lipoprotein subclasses	IDL	0.9 (0.73-1.11)	0.343913	0.99	0.91 (0.72-1.15)	0.441126	0.99	1.02 (0.77-1.36)	0.894187	0.99	0.98 (0.73-1.32)	0.892712	0.99	0.85 (0.56-1.29)	0.446389	0.99	0.85 (0.56-1.29)	0.449157	1
Total lipids in large HDL	Lipoprotein subclasses	Large HDL	1.02 (0.83-1.27)	0.829201	0.99	1.05 (0.82-1.34)	0.720405	0.99	1.16 (0.86-1.57)	0.33931	0.99	1.16 (0.85-1.59)	0.359607	0.99	1.03 (0.7-1.5)	0.897098	0.99	1.03 (0.7-1.51)	0.884391	1
Total lipids in large LDL	Lipoprotein subclasses	Large LDL	0.9 (0.73-1.1)	0.289535	0.99	0.94 (0.75-1.17)	0.566691	0.99	1 (0.75-1.32)	0.98963	0.99	0.97 (0.72-1.29)	0.818324	0.99	0.88 (0.59-1.3)	0.515198	0.99	0.88 (0.59-1.31)	0.518419	1
Total lipids in large VLDL	Lipoprotein subclasses	Large VLDL	0.99 (0.8-1.21)	0.897348	0.99	0.91 (0.72-1.15)	0.4277	0.99	0.84 (0.62-1.15)	0.277737	0.99	0.84 (0.61-1.15)	0.274009	0.99	0.83 (0.57-1.21)	0.338436	0.99	0.83 (0.57-1.21)	0.332454	1
Total lipids in LDL	Total lipids	NA	0.91 (0.74-1.11)	0.331829	0.99	0.94 (0.75-1.17)	0.560995	0.99	0.99 (0.74-1.31)	0.921179	0.99	0.96 (0.71-1.28)	0.76013	0.99	0.89 (0.61-1.32)	0.576119	0.99	0.9 (0.61-1.32)	0.57947	1
Total lipids in lipoprotein particles	Total lipids	NA	0.92 (0.75-1.14)	0.46326	0.99	0.91 (0.72-1.14)	0.406615	0.99	0.99 (0.74-1.32)	0.920918	0.99	0.95 (0.7-1.28)	0.722935	0.99	0.86 (0.57-1.29)	0.468249	0.99	0.86 (0.57-1.29)	0.470549	1
Total lipids in medium HDL	Lipoprotein subclasses	Medium HDL	1.03 (0.82-1.29)	0.788909	0.99	1.11 (0.86-1.43)	0.417345	0.99	1.21 (0.89-1.66)	0.225318	0.99	1.2 (0.87-1.67)	0.269138	0.99	1.05 (0.7-1.57)	0.813707	0.99	1.05 (0.7-1.57)	0.810805	1
Total lipids in medium LDL	Lipoprotein subclasses	Medium LDL	0.92 (0.75-1.12)	0.381392	0.99	0.94 (0.75-1.17)	0.567028	0.99	0.97 (0.73-1.28)	0.811762	0.99	0.94 (0.7-1.26)	0.674715	0.99	0.92 (0.63-1.33)	0.655555	0.99	0.92 (0.63-1.34)	0.658431	1
Total lipids in medium VLDL	Lipoprotein subclasses	Medium VLDL	0.96 (0.79-1.18)	0.718644	0.99	0.91 (0.72-1.14)	0.416602	0.99	0.9 (0.67-1.21)	0.47422	0.99	0.89 (0.65-1.21)	0.448983	0.99	0.87 (0.6-1.27)	0.481321	0.99	0.87 (0.6-1.27)	0.479378	1
Total lipids in small HDL	Lipoprotein subclasses	Small HDL	0.99 (0.8-1.23)	0.958154	0.99	1.08 (0.85-1.38)	0.526802	0.99	1.1 (0.83-1.47)	0.501208	0.99	1.07 (0.79-1.44)	0.651838	0.99	0.98 (0.66-1.44)	0.903347	0.99	0.97 (0.66-1.44)	0.898744	1
Total lipids in small LDL	Lipoprotein subclasses	Small LDL	0.92 (0.75-1.12)	0.393091	0.99	0.93 (0.74-1.16)	0.509445	0.99	0.96 (0.73-1.28)	0.800623	0.99	0.94 (0.7-1.26)	0.674541	0.99	0.92 (0.63-1.34)	0.653839	0.99	0.92 (0.63-1.34)	0.65799	1
Total lipids in small VLDL	Lipoprotein subclasses	Small VLDL	0.96 (0.79-1.18)	0.708951	0.99	0.88 (0.7-1.11)	0.282524	0.99	0.86 (0.64-1.15)	0.295974	0.99	0.85 (0.63-1.14)	0.274539	0.99	0.86 (0.6-1.25)	0.432186	0.99	0.86 (0.6-1.25)	0.431174	1
Total lipids in very large HDL	Lipoprotein subclasses	Very large HDL	1.04 (0.85-1.27)	0.72445	0.99	1 (0.8-1.25)	0.991735	0.99	1.09 (0.82-1.43)	0.557202	0.99	1.08 (0.82-1.43)	0.595809	0.99	0.98 (0.7-1.37)	0.909047	0.99	0.98 (0.7-1.39)	0.921591	1
Total lipids in very large VLDL	Lipoprotein subclasses	Very large VLDL	0.99 (0.8-1.22)	0.900081	0.99	0.9 (0.71-1.14)	0.391564	0.99	0.84 (0.62-1.14)	0.269158	0.99	0.83 (0.61-1.14)	0.252008	0.99	0.83 (0.57-1.21)	0.334938	0.99	0.83 (0.57-1.21)	0.330295	1
Total lipids in very small VLDL	Lipoprotein subclasses	Very small VLDL	0.98 (0.8-1.2)	0.824331	0.99	0.91 (0.72-1.14)	0.408453	0.99	0.96 (0.73-1.26)	0.758631	0.99	0.93 (0.7-1.23)	0.611714	0.99	0.87 (0.6-1.28)	0.482948	0.99	0.87 (0.6-1.28)	0.484719	1
Total lipids in VLDL	Total lipids	NA	0.98 (0.8-1.2)	0.839152	0.99	0.9 (0.71-1.13)	0.355064	0.99	0.87 (0.64-1.17)	0.34371	0.99	0.86 (0.63-1.16)	0.32159	0.99	0.86 (0.6-1.25)	0.443271	0.99	0.86 (0.59-1.25)	0.440808	1
Total phospholipids in lipoprotein particles	Phospholipids	NA	0.95 (0.77-1.19)	0.675792	0.99	0.96 (0.75-1.23)	0.746641	0.99	1.09 (0.82-1.46)	0.558306	0.99	1.05 (0.77-1.42)	0.766529	0.99	0.92 (0.61-1.39)	0.702873	0.99	0.92 (0.61-1.4)	0.707594	1
Total triglycerides	Triglycerides	NA	1.02 (0.83-1.25)	0.867959	0.99	0.9 (0.71-1.14)	0.387132	0.99	0.85 (0.63-1.15)	0.303587	0.99	0.84 (0.62-1.14)	0.275035	0.99	0.85 (0.59-1.23)	0.383849	0.99	0.85 (0.59-1.23)	0.381086	1
Triglycerides in chylomicrons and extremely large VLDL	Lipoprotein subclasses	Chylomicrons and extremely large VLDL	0.94 (0.77-1.15)	0.557454	0.99	0.88 (0.69-1.11)	0.269308	0.99	0.89 (0.67-1.18)	0.423536	0.99	0.9 (0.67-1.2)	0.456427	0.99	0.94 (0.64-1.37)	0.735715	0.99	0.94 (0.64-1.37)	0.736615	1
Triglycerides in HDL	Triglycerides	NA	1.01 (0.82-1.23)	0.944323	0.99	0.89 (0.71-1.12)	0.326571	0.99	0.9 (0.68-1.18)	0.448479	0.99	0.88 (0.66-1.16)	0.360764	0.99	0.84 (0.59-1.18)	0.315338	0.99	0.83 (0.59-1.18)	0.308623	1
Triglycerides in IDL	Lipoprotein subclasses	IDL	1.04 (0.84-1.27)	0.741586	0.99	0.93 (0.74-1.18)	0.566732	0.99	0.94 (0.72-1.24)	0.682599	0.99	0.91 (0.69-1.21)	0.518898	0.99	0.88 (0.62-1.24)	0.460899	0.99	0.88 (0.62-1.24)	0.461814	1
Triglycerides in large HDL	Lipoprotein subclasses	Large HDL	1.01 (0.82-1.24)	0.957009	0.99	0.88 (0.7-1.12)	0.292068	0.99	0.92 (0.69-1.22)	0.567023	0.99	0.9 (0.67-1.21)	0.48479	0.99	0.81 (0.57-1.16)	0.258129	0.99	0.81 (0.57-1.16)	0.255838	1
Triglycerides in large LDL	Lipoprotein subclasses	Large LDL	1.01 (0.82-1.24)	0.914576	0.99	0.94 (0.75-1.19)	0.604706	0.99	0.94 (0.72-1.25)	0.683133	0.99	0.9 (0.68-1.2)	0.48695	0.99	0.89 (0.62-1.26)	0.499607	0.99	0.89 (0.62-1.26)	0.500841	1
Triglycerides in large VLDL	Lipoprotein subclasses	Large VLDL	0.99 (0.8-1.22)	0.903452	0.99	0.91 (0.72-1.16)	0.454299	0.99	0.85 (0.62-1.15)	0.290804	0.99	0.85 (0.62-1.16)	0.304046	0.99	0.82 (0.55-1.2)	0.303931	0.99	0.81 (0.55-1.2)	0.299417	1
Triglycerides in LDL	Triglycerides	NA	1 (0.82-1.23)	0.971378	0.99	0.92 (0.73-1.16)	0.479767	0.99	0.92 (0.7-1.21)	0.547149	0.99	0.88 (0.66-1.17)	0.386518	0.99	0.88 (0.62-1.25)	0.47606	0.99	0.88 (0.62-1.25)	0.477039	1
Triglycerides in medium HDL	Lipoprotein subclasses	Medium HDL	1.02 (0.83-1.26)	0.81453	0.99	0.92 (0.73-1.16)	0.493381	0.99	0.93 (0.7-1.23)	0.608067	0.99	0.91 (0.68-1.21)	0.500153	0.99	0.85 (0.6-1.21)	0.375139	0.99	0.85 (0.59-1.21)	0.365309	1
Triglycerides in medium LDL	Lipoprotein subclasses	Medium LDL	1 (0.81-1.22)	0.971919	0.99	0.91 (0.72-1.15)	0.423653	0.99	0.9 (0.68-1.19)	0.449468	0.99	0.86 (0.65-1.15)	0.321496	0.99	0.89 (0.63-1.26)	0.518661	0.99	0.89 (0.63-1.26)	0.519206	1
Triglycerides in medium VLDL	Lipoprotein subclasses	Medium VLDL	1 (0.81-1.23)	0.981176	0.99	0.92 (0.73-1.17)	0.509504	0.99	0.87 (0.64-1.19)	0.387799	0.99	0.87 (0.64-1.2)	0.394302	0.99	0.86 (0.59-1.26)	0.44437	0.99	0.86 (0.59-1.26)	0.440021	1
Triglycerides in small HDL	Lipoprotein subclasses	Small HDL	1.01 (0.83-1.23)	0.926078	0.99	0.91 (0.72-1.14)	0.416499	0.99	0.86 (0.65-1.15)	0.315738	0.99	0.85 (0.63-1.13)	0.264139	0.99	0.87 (0.61-1.23)	0.432342	0.99	0.87 (0.61-1.23)	0.422716	1
Triglycerides in small LDL	Lipoprotein subclasses	Small LDL	1.01 (0.82-1.24)	0.903579	0.99	0.9 (0.71-1.14)	0.365929	0.99	0.88 (0.66-1.17)	0.373516	0.99	0.86 (0.64-1.15)	0.310264	0.99	0.9 (0.63-1.29)	0.576	0.99	0.9 (0.63-1.29)	0.576515	1
Triglycerides in small VLDL	Lipoprotein subclasses	Small VLDL	1.01 (0.82-1.24)	0.908356	0.99	0.88 (0.69-1.12)	0.292864	0.99	0.82 (0.61-1.11)	0.204525	0.99	0.82 (0.6-1.12)	0.211613	0.99	0.84 (0.58-1.22)	0.369688	0.99	0.84 (0.58-1.22)	0.367097	1
Triglycerides in very large HDL	Lipoprotein subclasses	Very large HDL	1 (0.81-1.22)	0.966554	0.99	0.85 (0.67-1.07)	0.167668	0.99	0.88 (0.67-1.16)	0.365628	0.99	0.87 (0.66-1.14)	0.313734	0.99	0.84 (0.59-1.18)	0.312191	0.99	0.84 (0.59-1.18)	0.313275	1
Triglycerides in very large VLDL	Lipoprotein subclasses	Very large VLDL	1.02 (0.82-1.25)	0.875079	0.99	0.93 (0.73-1.18)	0.538897	0.99	0.86 (0.64-1.17)	0.347847	0.99	0.86 (0.63-1.17)	0.336014	0.99	0.84 (0.57-1.24)	0.374139	0.99	0.84 (0.57-1.23)	0.369748	1
Triglycerides in very small VLDL	Lipoprotein subclasses	Very small VLDL	1.04 (0.85-1.27)	0.711768	0.99	0.91 (0.73-1.15)	0.448242	0.99	0.9 (0.68-1.19)	0.452866	0.99	0.88 (0.66-1.17)	0.37202	0.99	0.87 (0.61-1.23)	0.420805	0.99	0.87 (0.61-1.23)	0.420533	1
Triglycerides in VLDL	Triglycerides	NA	1.02 (0.82-1.25)	0.880011	0.99	0.91 (0.72-1.16)	0.459269	0.99	0.85 (0.62-1.16)	0.296918	0.99	0.84 (0.62-1.16)	0.294543	0.99	0.85 (0.59-1.25)	0.415656	0.99	0.85 (0.58-1.25)	0.412591	1
Triglycerides to total lipids ratio in chylomicrons and extremely large VLDL	Relative lipoprotein lipid concentrations	Chylomicrons and extremely large VLDL ratios	1 (0.81-1.22)	0.98245	0.99	0.95 (0.76-1.19)	0.657963	0.99	1.02 (0.77-1.34)	0.911449	0.99	1.02 (0.77-1.36)	0.866413	0.99	1.05 (0.72-1.53)	0.787028	0.99	1.06 (0.72-1.56)	0.767056	1
Triglycerides to total lipids ratio in IDL	Relative lipoprotein lipid concentrations	IDL ratios	1.15 (0.94-1.4)	0.177485	0.99	1.02 (0.82-1.27)	0.842197	0.99	0.93 (0.71-1.21)	0.588138	0.99	0.92 (0.7-1.2)	0.547816	0.99	0.96 (0.69-1.34)	0.822428	0.99	0.96 (0.69-1.34)	0.818871	1
Triglycerides to total lipids ratio in large HDL	Relative lipoprotein lipid concentrations	Large HDL ratios	0.96 (0.79-1.17)	0.699123	0.99	0.84 (0.66-1.06)	0.132883	0.99	0.8 (0.6-1.07)	0.132418	0.99	0.79 (0.59-1.06)	0.117527	0.99	0.8 (0.56-1.15)	0.227686	0.99	0.79 (0.55-1.15)	0.217333	1
Triglycerides to total lipids ratio in large LDL	Relative lipoprotein lipid concentrations	Large LDL ratios	1.16 (0.95-1.42)	0.134222	0.99	1.03 (0.83-1.28)	0.784674	0.99	0.97 (0.75-1.26)	0.817455	0.99	0.95 (0.73-1.24)	0.694681	0.99	0.97 (0.69-1.34)	0.833468	0.99	0.97 (0.69-1.34)	0.83272	1
Triglycerides to total lipids ratio in medium HDL	Relative lipoprotein lipid concentrations	Medium HDL ratios	0.99 (0.81-1.21)	0.911055	0.99	0.86 (0.68-1.08)	0.192421	0.99	0.83 (0.62-1.1)	0.196812	0.99	0.81 (0.61-1.09)	0.169033	0.99	0.82 (0.57-1.17)	0.268525	0.99	0.81 (0.56-1.17)	0.2589	1
Triglycerides to total lipids ratio in medium LDL	Relative lipoprotein lipid concentrations	Medium LDL ratios	1.13 (0.93-1.38)	0.207782	0.99	0.99 (0.8-1.23)	0.920442	0.99	0.94 (0.73-1.22)	0.651115	0.99	0.93 (0.71-1.21)	0.574812	0.99	0.92 (0.67-1.27)	0.63071	0.99	0.92 (0.67-1.27)	0.629546	1
Triglycerides to total lipids ratio in medium VLDL	Relative lipoprotein lipid concentrations	Medium VLDL ratios	1.12 (0.91-1.38)	0.290229	0.99	1.02 (0.81-1.29)	0.840721	0.99	0.93 (0.7-1.23)	0.611209	0.99	0.94 (0.71-1.25)	0.663698	0.99	0.96 (0.66-1.38)	0.808569	0.99	0.95 (0.66-1.38)	0.799727	1
Triglycerides to total lipids ratio in small HDL	Relative lipoprotein lipid concentrations	Small HDL ratios	1.02 (0.83-1.24)	0.857273	0.99	0.89 (0.7-1.12)	0.303447	0.99	0.82 (0.61-1.1)	0.179594	0.99	0.81 (0.61-1.09)	0.169615	0.99	0.86 (0.6-1.23)	0.40154	0.99	0.85 (0.6-1.23)	0.39321	1
Triglycerides to total lipids ratio in small LDL	Relative lipoprotein lipid concentrations	Small LDL ratios	1.1 (0.9-1.35)	0.347089	0.99	0.95 (0.76-1.18)	0.630874	0.99	0.9 (0.69-1.17)	0.43016	0.99	0.89 (0.68-1.17)	0.406236	0.99	0.93 (0.66-1.29)	0.657551	0.99	0.93 (0.66-1.29)	0.653359	1
Triglycerides to total lipids ratio in small VLDL	Relative lipoprotein lipid concentrations	Small VLDL ratios	1.11 (0.91-1.36)	0.305737	0.99	0.97 (0.78-1.21)	0.790839	0.99	0.9 (0.69-1.17)	0.425733	0.99	0.91 (0.69-1.19)	0.484003	0.99	0.94 (0.67-1.31)	0.703488	0.99	0.94 (0.67-1.31)	0.700776	1
Triglycerides to total lipids ratio in very large HDL	Relative lipoprotein lipid concentrations	Very large HDL ratios	0.99 (0.81-1.21)	0.930423	0.99	0.91 (0.72-1.15)	0.434443	0.99	0.85 (0.63-1.14)	0.272757	0.99	0.84 (0.62-1.13)	0.246197	0.99	0.92 (0.65-1.3)	0.631532	0.99	0.92 (0.64-1.3)	0.620463	1
Triglycerides to total lipids ratio in very large VLDL	Relative lipoprotein lipid concentrations	Very large VLDL ratios	1.09 (0.89-1.33)	0.394841	0.99	0.96 (0.77-1.21)	0.752759	0.99	0.88 (0.67-1.16)	0.379254	0.99	0.89 (0.68-1.17)	0.411901	0.99	0.86 (0.6-1.23)	0.413751	0.99	0.86 (0.6-1.23)	0.405097	1
Triglycerides to total lipids ratio in very small VLDL	Relative lipoprotein lipid concentrations	Very small VLDL ratios	1.12 (0.91-1.37)	0.278501	0.99	1.01 (0.8-1.26)	0.961353	0.99	0.88 (0.67-1.16)	0.372824	0.99	0.88 (0.66-1.17)	0.385591	0.99	0.94 (0.67-1.33)	0.732944	0.99	0.94 (0.67-1.33)	0.729713	1
Tyrosine	Amino acids	Aromatic amino acids	0.9 (0.74-1.09)	0.278294	0.99	0.81 (0.64-1.02)	0.0699293	0.99	0.83 (0.63-1.09)	0.186573	0.99	0.85 (0.64-1.12)	0.246	0.99	0.88 (0.62-1.23)	0.444919	0.99	0.87 (0.62-1.23)	0.436833	1
Valine	Amino acids	Branched-chain amino acids	0.87 (0.72-1.06)	0.160941	0.99	0.79 (0.63-0.99)	0.0377374	0.99	0.81 (0.62-1.05)	0.114223	0.99	0.81 (0.62-1.07)	0.140021	0.99	0.73 (0.51-1.05)	0.0856549	0.99	0.73 (0.51-1.05)	0.0855879	1
VLDL cholesterol	Cholesterol	NA	0.95 (0.78-1.16)	0.61464	0.99	0.89 (0.71-1.12)	0.322384	0.99	0.91 (0.68-1.22)	0.529103	0.99	0.9 (0.67-1.21)	0.471957	0.99	0.9 (0.63-1.3)	0.586751	0.99	0.9 (0.63-1.3)	0.58648	1

## Sheet: Supplementary Table 5
Table S5. Metabolite classes (n=15) evaluated in various nested multiple conditional logistic regression models of exfoliation glaucoma (217 cases and 217 controls). Model 1: basic model, adjusting for matching factors only; Model 2 (factors that affect metabolite levels): Model 1 adjusts for age, sex, smoking status, BMI, physical activity, time of day of blood draw, month of blood draw, fasting…
	Model 1			Model 2			Model 3			Model 4			Model 5			Model 6
PATHWAY	P-value	P-adjusted	NES	P-value	P-adjusted	NES	P-value	P-adjusted	NES	P-value	P-adjusted	NES	P-value	P-adjusted	NES	P-value	P-adjusted	NES
Amino acids	0.670336	0.773464	-0.860452	0.00452489	0.0226244	-1.77654	0.0717021	0.79928	-1.45909	0.063247	0.474353	-1.46888	0.0179404	0.0897019	-1.6483	0.0150028	0.075014	-1.65006
Apolipoproteins	0.442244	0.737073	-1.02639	0.842114	0.996835	-0.750829	0.829127	0.927447	0.690693	0.954535	0.99652	0.57966	0.678986	0.819915	0.843489	0.658697	0.831076	0.849618
Cholesterol	0.132153	0.532708	-1.30829	0.813443	0.996835	-0.734187	0.426283	0.79928	1.0076	0.67355	0.99652	0.830361	0.424186	0.706977	-1.0314	0.461593	0.769322	-1.00897
Cholesteryl esters	0.321493	0.683034	-1.11416	0.993195	0.996835	-0.448127	0.417268	0.79928	1.02785	0.413692	0.859128	1.02661	0.765254	0.819915	0.782086	0.775671	0.831076	0.768507
Fatty acids	0.0905077	0.532708	1.3745	0.0222222	0.0833333	1.67483	0.673137	0.873224	0.852211	0.838235	0.99652	-0.712874	0.240959	0.51634	1.16424	0.241715	0.51796	1.17189
Free cholesterol	0.207527	0.613822	-1.20948	0.59693	0.996835	-0.915117	0.866011	0.927447	0.67095	0.995481	0.99652	0.465117	0.0550743	0.206528	-1.47344	0.0495516	0.185819	-1.47668
Glycolysis related metabolites	0.364285	0.683034	-1.07781	0.211064	0.527659	-1.2053	0.413011	0.79928	-1.06509	0.441392	0.859128	-1.03248	0.207717	0.51634	-1.21663	0.21303	0.51796	-1.20671
Lipoprotein particle concentrations	0.842201	0.896312	-0.744068	0.963074	0.996835	0.561597	0.336175	0.79928	1.11945	0.458202	0.859128	0.980974	0.946328	0.946328	0.598066	0.950117	0.950117	0.594678
Lipoprotein particle sizes	0.511244	0.766865	0.933578	0.744485	0.996835	-0.823998	0.927447	0.927447	-0.606721	0.99652	0.99652	-0.442112	0.654502	0.819915	-0.875734	0.641915	0.831076	-0.884104
Lipoprotein subclasses	0.245529	0.613822	-1.14602	0.000223417	0.00335126	-1.84231	0.261415	0.79928	-1.12701	0.137282	0.686412	-1.25703	0.000135392	0.00101544	-1.86898	0.00020522	0.00153915	-1.86368
Other lipids	0.0238464	0.357696	1.74786	0.00146886	0.0110164	1.98825	0.205797	0.79928	1.26262	0.390111	0.859128	1.04131	0.738725	0.819915	0.789225	0.733782	0.831076	0.800325
Phospholipids	0.896312	0.896312	-0.684622	0.996835	0.996835	-0.427155	0.698579	0.873224	0.797564	0.796204	0.99652	0.725718	0.655631	0.819915	-0.86403	0.676547	0.831076	-0.852739
Relative lipoprotein lipid concentrations	0.637433	0.773464	-0.906561	0.264897	0.567636	-1.15012	0.504526	0.840876	0.972402	0.282764	0.859128	1.10595	1.56094e-05	0.000234142	2.07567	1.22455e-05	0.000183683	2.07398
Total lipids	0.61971	0.773464	-0.910965	0.886058	0.996835	-0.678217	0.59541	0.873224	0.87496	0.878897	0.99652	0.660774	0.338954	0.635539	-1.09997	0.367077	0.688269	-1.07911
Triglycerides	0.142056	0.532708	1.37467	0.193543	0.527659	-1.23851	0.189433	0.79928	-1.26613	0.0383513	0.474353	-1.4944	0.0900371	0.270111	-1.40409	0.0846633	0.25399	-1.39024

## Sheet: Supplementary Table 6
Table S6. Metabolite subclasses (n=29) evaluated in various nested multiple conditional logistic regression models of exfoliation glaucoma (217 cases and 217 controls). Model 1: basic model, adjusting for matching factors only; Model 2 (factors that affect metabolite levels): Model 1 adjusts for age, sex, smoking status, BMI, physical activity, time of day of blood draw, month of blood draw, fast…
	Model 1			Model 2			Model 3			Model 4			Model 5			Model 6
PATHWAY	P-value	P-adjusted	NES	P-value	P-adjusted	NES	P-value	P-adjusted	NES	P-value	P-adjusted	NES	P-value	P-adjusted	NES	P-value	P-adjusted	NES
Branched-chain amino acids	0.408812	0.649028	-1.04878	0.00146458	0.0141576	-1.79031	0.0178182	0.0738182	-1.58104	0.00715407	0.034578	-1.66393	4.65986e-05	0.00135136	-1.86522	2.33627e-05	0.00067752	-1.87362
Chylomicrons and extremely large VLDL	0.300556	0.589594	-1.13993	0.000897886	0.0130194	-1.89494	0.00454625	0.0256743	-1.74887	0.0112303	0.0465255	-1.69367	0.0595922	0.298866	-1.47932	0.0634047	0.306456	-1.46276
Chylomicrons and extremely large VLDL ratios	0.0458877	0.190106	-1.44214	0.000535871	0.0130194	-1.86396	4.11585e-05	0.000694776	-1.93889	6.51909e-05	0.00101453	-1.95099	0.00762332	0.110538	-1.67305	0.0123327	0.178824	-1.64517
Fatty acid ratios	0.576087	0.734672	-0.936545	0.2455	0.37471	1.18132	0.354467	0.597486	-1.09898	0.342205	0.505261	-1.11161	0.583445	0.650766	0.903149	0.560951	0.62696	0.902066
IDL	0.0212341	0.153948	-1.55022	0.179587	0.289335	-1.27012	0.426237	0.604086	1.00919	0.605263	0.675101	-0.888656	0.065336	0.298866	-1.46619	0.0603648	0.306456	-1.46769
IDL ratios	0.805706	0.898672	0.739533	0.161467	0.288079	1.28876	0.464967	0.612911	0.983663	0.268458	0.505261	1.17254	0.259227	0.473605	1.15783	0.275595	0.484453	1.14734
Large HDL	0.0154104	0.148967	1.79954	0.168874	0.288079	1.29402	0.00531192	0.0256743	1.91418	0.00139472	0.0101118	2.02714	0.633544	0.657658	-0.873959	0.474467	0.598241	0.970601
Large HDL ratios	0.322854	0.589594	1.08941	0.620497	0.66646	0.86189	0.381439	0.597486	1.06409	0.319666	0.505261	1.10745	0.307878	0.473605	1.10465	0.323591	0.484453	1.096
Large LDL	0.00612797	0.148967	-1.64763	0.345555	0.417546	-1.10623	0.437442	0.604086	0.998338	0.491284	0.603447	-0.981529	0.135411	0.357433	-1.33486	0.139983	0.356921	-1.325
Large LDL ratios	0.633338	0.734672	-0.902763	0.385367	0.447026	1.05122	0.741548	0.827111	0.766197	0.603814	0.675101	0.869487	0.310293	0.473605	1.10117	0.319415	0.484453	1.09615
Large VLDL	0.240201	0.589594	1.18819	0.0285843	0.11842	-1.56717	0.000561805	0.00543078	-1.92979	0.000104952	0.00101453	-2.01777	0.0939115	0.340429	-1.40512	0.0796178	0.320012	-1.42538
Medium HDL	0.0140704	0.148967	1.81529	0.00473828	0.027482	2.01193	4.79156e-05	0.000694776	2.20971	8.54695e-05	0.00101453	2.21891	0.231731	0.473605	1.19356	0.244344	0.484453	1.17868
Medium HDL ratios	0.503615	0.730242	0.944799	0.284278	0.37473	1.15206	0.535966	0.647625	0.924493	0.309416	0.505261	1.11895	0.366435	0.483028	1.05127	0.377572	0.521409	1.04635
Medium LDL	0.103178	0.37402	-1.34666	0.459443	0.512456	-1.01405	0.365449	0.597486	-1.0938	0.334563	0.505261	-1.11866	0.63498	0.657658	-0.873179	0.653735	0.677082	-0.863257
Medium LDL ratios	0.425225	0.649028	1.00125	0.10208	0.246693	1.42173	0.380044	0.597486	1.06433	0.383178	0.52915	1.04935	0.0587039	0.298866	1.50825	0.0630915	0.306456	1.5051
Medium VLDL	0.320365	0.589594	-1.12305	0.0829093	0.246693	-1.41352	0.178703	0.518237	-1.28703	0.168455	0.505261	-1.29089	0.29911	0.473605	-1.14417	0.322235	0.484453	-1.12424
Medium VLDL ratios	0.265357	0.589594	-1.16121	0.143256	0.288079	1.33424	0.373724	0.597486	1.07191	0.28081	0.505261	1.14861	0.0721401	0.298866	1.46486	0.0882792	0.320012	1.43806
Small HDL	0.325293	0.589594	1.10018	0.0117399	0.0567429	1.82832	0.152194	0.490404	1.32408	0.291409	0.505261	1.1409	0.813035	0.813035	0.735487	0.83064	0.83064	0.727572
Small HDL ratios	0.975479	0.975479	0.568808	0.651923	0.675206	-0.876464	0.908896	0.908896	-0.625415	0.90468	0.906075	-0.635743	0.485663	0.612357	0.966298	0.50164	0.606149	0.955264
Small LDL	0.0441784	0.190106	-1.46514	0.284196	0.37473	-1.15745	0.356881	0.597486	-1.10113	0.346463	0.505261	-1.10821	0.582424	0.650766	-0.913325	0.601477	0.64603	-0.903408
Small LDL ratios	0.583784	0.734672	0.888696	0.278051	0.37473	1.15068	0.842572	0.904985	0.686636	0.906075	0.906075	0.637787	0.13746	0.357433	1.32263	0.147691	0.356921	1.3083
Small VLDL	0.404304	0.649028	-1.05682	0.00208015	0.0150811	-1.83348	0.0354957	0.128672	-1.56796	0.0132417	0.0480012	-1.67277	0.341327	0.481989	-1.10402	0.334105	0.484453	-1.1142
Small VLDL ratios	0.570151	0.734672	-0.947817	0.0957833	0.246693	1.43532	0.301566	0.597486	1.1431	0.290107	0.505261	1.13927	0.113794	0.357433	1.37394	0.119296	0.356921	1.35761
Very large HDL	0.0288107	0.167102	1.68189	0.111494	0.248716	-1.3604	0.391457	0.597486	1.04013	0.427581	0.56363	1.01469	0.577254	0.650766	-0.917673	0.562102	0.62696	-0.932742
Very large HDL ratios	0.967568	0.975479	0.578663	0.84647	0.84647	0.699613	0.495636	0.624933	-0.996435	0.348456	0.505261	-1.11025	0.349026	0.481989	1.07067	0.402925	0.531129	1.03137
Very large VLDL	0.209715	0.589594	1.2322	0.0923376	0.246693	-1.39304	0.0031474	0.0228187	-1.79913	0.00284948	0.016527	-1.87141	0.147904	0.357433	-1.31479	0.146786	0.356921	-1.31496
Very large VLDL ratios	0.92657	0.975479	-0.648163	0.156814	0.288079	1.29797	0.892683	0.908896	0.64011	0.837617	0.899663	0.696813	0.291776	0.473605	1.12455	0.311156	0.484453	1.11186
Very small VLDL	0.295477	0.589594	1.13318	0.0555223	0.201268	-1.47498	0.321735	0.597486	-1.13387	0.231311	0.505261	-1.21811	0.0407812	0.298866	-1.53559	0.0398089	0.306456	-1.52576
Very small VLDL ratios	0.619411	0.734672	-0.913415	0.345155	0.417546	1.09165	0.568868	0.659887	0.894423	0.499404	0.603447	0.94309	0.199819	0.44575	1.2224	0.236803	0.484453	1.18665
